# Supplementary material for: Identifying New Contributors to Brain Metastasis in Lung Adenocarcinoma: A Transcriptomic Meta-Analysis
Source: Cancers (Basel). 2023 Sep 12;15(18):4526. doi: 10.3390/cancers15184526 (PMC10526208; doi:10.3390/cancers15184526)
Supplement: Supplementary file 1 [file cancers-15-04526-s001.zip › Supplementary information/supplementary tables.doc.xls]

## Sheet: Table S1
Table S1: Clinical information available for the studies included in the meta-analysis.
Variables	Primary tumor	Brain metastasis
	(n= 88)	(n= 76)
Sequencing technology
RNA-Seq	11	13
Microarray	77	63
Average age, years (range)	60.2 (14.3 -85.7)	59.7 (28-77.05)
Sex
Male	6	38
Female	5	38
Smoking
Yes	4	3
No	7	4
NA	0	69
Metastasis type
Synchronous	-	0
Metachronous	-	5
NA	-	71
NA: Not available.

## Sheet: Table S2
Table S2: Number of reads before and after quality control with SeqyClean
Samples	Number of analyzed reads (paired-end)	Number of reads after SeqyClean (paired-end)
SRR10611961	46.969.426	39.281.220
SRR10611962	47.863.858	43.326.932
SRR10611963	48.440.848	42.662.008
SRR10611964	47.784.220	41.349.608
SRR10611965	48.565.180	42.939.014
SRR10611966	47.355.998	40.935.814
SRR8359252	91.796.316	61.326.564
SRR8359256	83.955.618	56.731.202
EGAF00002848623	81.094.240	66.564.654
EGAF00002848631	85.061.179	67.841.405
EGAF00002848660	96.971.148	77.721.090
EGAF00002848684	88.417.395	69.833.810
EGAF00002848754	90.911.305	74.274.117
EGAF00002848757	81.880.270	66.517.741
EGAF00002848761	112.034.513	89.388.708
EGAF00002895165	86.922.818	58.213.598
EGAF00002895166	80.976.199	54.593.570
EGAF00002895180	30.133.839	20.843.680
EGAF00002895184	35.145.012	24.511.720
EGAF00002895187	89.017.801	57.797.277
EGAF00002895188	83.382.932	56.101.832
EGAF00002895189	82.010.114	55.749.075
EGAF00002895199	78.522.413	52.693.066
EGAF00002895201	43.125.629	29.828.477

## Sheet: Table S3
Table S3: Alignment statistics with STAR. Aggregated results with MultiQC.
Samples	Number of reads (paired-end)	Reads uniquely mapped	Reads mapped to multiple loci	Unmapped reads
SRR10611961	39.281.220	36.959.884	2.261.845	55.642
SRR1061196	43.326.932	40.070.684	3.158.297	94.168
SRR10611963	42.662.008	40.088.362	2.478.250	92.252
SRR10611964	41.349.608	38.984.040	2.278.130	84.131
SRR10611965	42.939.014	40.298.419	2.518.155	118.164
SRR10611966	40.935.814	38.499.248	2.352.952	80.44
SRR8359252	61.326.564	57.823.743	3.470.156	26.364
SRR8359256	56.731.202	53.555.613	3.143.089	26.396
EGAF00002848623	81.094.240	12.400.9534	7.211.931	1.824.197
EGAF00002848631	85.061.179	12.8763.424	5.913.067	927.703
EGAF00002848660	96.971.148	14.5259.124	8.745.408	1.362.247
EGAF00002848684	88.417.395	128.717.286	9.038.412	1.830.633
EGAF00002848754	90.911.305	138.862.284	8.080.982	1.526.782
EGAF00002848757	81.880.270	123.286.708	7.674.100	1.955.417
EGAF00002848761	112.034.513	165.147.384	11.552.810	1.971.383
EGAF00002895165	86.922.818	77.615.429	26.922.153	10.153.916
EGAF00002895166	80.976.199	75.859.397	23.460.882	8.506.576
EGAF00002895180	30.133.839	31.830.998	6.644.846	2.713.642
EGAF00002895184	35.145.012	28.631.230	13.008.311	6.482.549
EGAF00002895187	89.017.801	75.578.300	27.109.995	11.016.234
EGAF00002895188	83.382.932	64.936.595	31.735.023	13.407.838
EGAF00002895189	82.010.114	76.109.394	23.514.009	10.263.641
EGAF00002895199	78.522.413	89.074.200	11.279.588	4.360.447
EGAF00002895201	43.125.629	44.535.526	9.816.847	4.554.838

## Sheet: Table S4
Table S4: Differentially expressed genes in BM in comparison to the primary tumor using RNA-Seq data
ENSEMBL_ID	HGNC Symbol	logFC	PValue	FDR
ENSG00000233665.7	NA	-10.3071	8.07e-74	2.29e-69
ENSG00000171222.9	SCAND1	12.1198	4.82e-46	6.83e-42
ENSG00000105369.8	CD79A	-12.4302	2.07e-45	1.95e-41
ENSG00000127578.6	WFIKKN1	-9.71168	2.57e-38	1.82e-34
ENSG00000166188.2	ZNF319	4.27961	4.62e-36	2.62e-32
ENSG00000165644.9	COMTD1	12.1979	5.17e-35	2.44e-31
ENSG00000239884.3	RN7SL608P	-8.91877	5.74e-34	2.33e-30
ENSG00000100276.9	RASL10A	9.90367	6.31e-33	2.24e-29
ENSG00000187492.7	CDHR4	-10.3747	1.46e-32	4.6e-29
ENSG00000089225.18	TBX5	-8.44103	5.08e-32	1.44e-28
ENSG00000242853.3	RN7SL749P	-9.69784	1.82e-30	4.7e-27
ENSG00000204305.12	AGER	-4.62293	1.18e-29	2.76e-26
ENSG00000279259.1	NA	8.84338	1.26e-29	2.76e-26
ENSG00000198835.3	GJC2	9.39715	7.65e-27	1.55e-23
ENSG00000140285.8	FGF7	-5.31493	1e-25	1.9e-22
ENSG00000131471.5	AOC3	-4.17326	3.68e-25	6.52e-22
ENSG00000204950.3	LRRC10B	10.1055	5.82e-25	9.71e-22
ENSG00000274425.1	NA	8.93339	6.94e-25	1.09e-21
ENSG00000160472.4	TMEM190	-8.44031	1.07e-24	1.6e-21
ENSG00000261342.1	NA	9.0232	2.77e-24	3.92e-21
ENSG00000277851.1	NA	-5.3209	3e-24	4.05e-21
ENSG00000167619.10	TMEM145	11.8262	3.65e-24	4.71e-21
ENSG00000272789.1	NA	-9.48043	6.02e-24	7.42e-21
ENSG00000066405.11	CLDN18	-5.87165	9.01e-24	1.06e-20
ENSG00000099957.15	P2RX6	10.6951	2.99e-23	3.39e-20
ENSG00000267421.5	ZFP28-DT	7.68622	1.21e-22	1.32e-19
ENSG00000201564.1	RN7SKP50	-7.8406	2.31e-22	2.43e-19
ENSG00000221883.2	NA	8.63208	1.33e-21	1.35e-18
ENSG00000228594.3	FNDC10	10.8965	2.06e-21	2.01e-18
ENSG00000233392.4	UICLM	-8.488	2.99e-21	2.83e-18
ENSG00000100285.9	NEFH	7.88758	3.4e-21	3.11e-18
ENSG00000228201.1	NA	-8.30772	4.97e-21	4.4e-18
ENSG00000174348.12	PODN	-4.70259	6.67e-21	5.73e-18
ENSG00000228655.5	NA	-8.62761	7.99e-21	6.66e-18
ENSG00000050767.14	COL23A1	9.84927	2.01e-20	1.63e-17
ENSG00000173621.8	LRFN4	11.2601	2.52e-20	1.99e-17
ENSG00000244486.6	SCARF2	-11.1637	2.86e-20	2.2e-17
ENSG00000105290.10	APLP1	6.1936	4.5e-20	3.36e-17
ENSG00000020129.14	NCDN	4.24965	4.75e-20	3.46e-17
ENSG00000007312.11	CD79B	-9.37458	6.04e-20	4.28e-17
ENSG00000162004.15	CCDC78	10.42	1.11e-19	7.71e-17
ENSG00000255399.3	TBX5-AS1	-7.80206	1.52e-19	1.02e-16
ENSG00000226701.1	NA	-6.57794	2.17e-19	1.43e-16
ENSG00000033122.17	LRRC7	4.73176	2.5e-19	1.61e-16
ENSG00000138449.9	SLC40A1	-2.82203	3.68e-19	2.32e-16
ENSG00000232671.4	ZNF687-AS1	8.56094	4.56e-19	2.81e-16
ENSG00000237070.1	LOC105375166	-6.911	5.57e-19	3.36e-16
ENSG00000166482.10	MFAP4	-4.00714	6.53e-19	3.86e-16
ENSG00000261594.3	TPBGL	8.55566	1.03e-18	5.94e-16
ENSG00000277541.1	NA	-5.45285	2.19e-18	1.24e-15
ENSG00000131409.11	LRRC4B	9.39508	2.41e-18	1.34e-15
ENSG00000167165.17	UGT1A6	-11.7502	4.1e-18	2.23e-15
ENSG00000259705.1	NA	8.68009	4.17e-18	2.23e-15
ENSG00000167476.9	JSRP1	9.40675	6.73e-18	3.43e-15
ENSG00000260695.1	NA	-7.87634	6.77e-18	3.43e-15
ENSG00000204011.4	NA	-9.74718	6.77e-18	3.43e-15
ENSG00000276188.1	NA	-8.1419	7.37e-18	3.67e-15
ENSG00000249899.4	NA	-9.23116	7.58e-18	3.71e-15
ENSG00000184557.4	SOCS3	-3.3301	7.94e-18	3.82e-15
ENSG00000273188.1	NA	9.34115	1.09e-17	5.13e-15
ENSG00000243055.1	NA	-2.83448	1.13e-17	5.24e-15
ENSG00000100167.18	SEPTIN3	7.0709	1.2e-17	5.51e-15
ENSG00000188191.13	PRKAR1B	3.95012	1.93e-17	8.69e-15
ENSG00000163600.11	ICOS	-4.61978	2.33e-17	1.02e-14
ENSG00000212123.3	PRR22	-9.49619	2.33e-17	1.02e-14
ENSG00000231827.2	LOC343052	-8.79529	3.06e-17	1.31e-14
ENSG00000170075.8	GPR37L1	7.80375	3.33e-17	1.41e-14
ENSG00000134853.10	PDGFRA	-3.63457	3.38e-17	1.41e-14
ENSG00000279713.1	NA	-11.1924	3.86e-17	1.59e-14
ENSG00000275927.1	NA	-7.21733	4.24e-17	1.7e-14
ENSG00000215221.2	NA	-7.40199	4.28e-17	1.7e-14
ENSG00000222019.6	URAHP	-4.35694	4.31e-17	1.7e-14
ENSG00000211592.5	IGKC	-5.33346	4.61e-17	1.79e-14
ENSG00000168280.15	KIF5C	7.48519	5.31e-17	2.04e-14
ENSG00000256694.1	NA	-8.96664	5.39e-17	2.04e-14
ENSG00000132932.15	ATP8A2	6.24969	6.12e-17	2.28e-14
ENSG00000267390.1	NA	8.24881	6.35e-17	2.34e-14
ENSG00000123560.12	PLP1	9.32401	6.72e-17	2.44e-14
ENSG00000131095.10	GFAP	9.9238	7e-17	2.51e-14
ENSG00000264916.2	RN7SL230P	-7.10837	7.37e-17	2.61e-14
ENSG00000211895.4	IGHA1	-6.55184	9.63e-17	3.37e-14
ENSG00000198598.5	MMP17	10.0542	1.05e-16	3.62e-14
ENSG00000132465.9	JCHAIN	-7.23081	1.18e-16	4.02e-14
ENSG00000271581.1	NA	-8.72906	1.57e-16	5.29e-14
ENSG00000227507.2	LTB	-4.74226	1.59e-16	5.32e-14
ENSG00000115956.9	PLEK	-2.90638	2.22e-16	7.33e-14
ENSG00000253519.1	NA	-7.43938	2.26e-16	7.38e-14
ENSG00000223855.1	PDGFA-DT	-8.74361	2.59e-16	8.36e-14
ENSG00000211877.1	TRAJ12	-6.47956	3.05e-16	9.71e-14
ENSG00000232768.1	LOC107985097	-6.14778	3.33e-16	1.05e-13
ENSG00000171522.5	PTGER4	-2.88871	3.51e-16	1.09e-13
ENSG00000211697.3	TRGV5	-4.49427	4.86e-16	1.5e-13
ENSG00000158792.14	SPATA2L	-9.82404	5.22e-16	1.58e-13
ENSG00000158008.8	EXTL1	11.368	5.24e-16	1.58e-13
ENSG00000211955.2	IGHV3-33	-8.56089	5.46e-16	1.63e-13
ENSG00000243304.3	NA	7.82289	5.56e-16	1.64e-13
ENSG00000177045.7	SIX5	-10.8824	5.6e-16	1.64e-13
ENSG00000186517.12	ARHGAP30	-2.28946	5.83e-16	1.68e-13
ENSG00000236081.1	ELFN1-AS1	-8.49027	5.85e-16	1.68e-13
ENSG00000106511.5	MEOX2	-6.17896	6.57e-16	1.86e-13
ENSG00000171425.8	ZNF581	2.73724	6.62e-16	1.86e-13
ENSG00000097021.18	ACOT7	2.79801	7.29e-16	2.03e-13
ENSG00000035720.6	STAP1	-3.94258	7.9e-16	2.18e-13
ENSG00000157551.16	KCNJ15	-4.15994	8.29e-16	2.26e-13
ENSG00000267896.1	NA	-8.25763	1.02e-15	2.75e-13
ENSG00000270878.1	GCATP1	7.44286	1.05e-15	2.8e-13
ENSG00000115232.12	ITGA4	-2.21839	1.07e-15	2.84e-13
ENSG00000114757.17	PEX5L	6.11798	1.2e-15	3.16e-13
ENSG00000169508.6	GPR183	-2.62945	1.27e-15	3.3e-13
ENSG00000239742.3	RN7SL672P	-8.14886	1.33e-15	3.44e-13
ENSG00000068137.13	PLEKHH3	-2.17215	1.83e-15	4.69e-13
ENSG00000236073.2	NA	-7.51545	1.89e-15	4.78e-13
ENSG00000164929.15	BAALC	4.75389	1.92e-15	4.81e-13
ENSG00000240474.3	RN7SL116P	-10.4556	2.12e-15	5.26e-13
ENSG00000231579.3	NA	-6.57739	2.13e-15	5.26e-13
ENSG00000235505.6	CASP4LP	-3.42732	2.24e-15	5.47e-13
ENSG00000254810.1	NA	-8.32266	2.68e-15	6.5e-13
ENSG00000145703.14	IQGAP2	-2.62947	2.84e-15	6.82e-13
ENSG00000170961.6	HAS2	-3.98665	3.1e-15	7.39e-13
ENSG00000271788.1	NA	-8.12959	3.19e-15	7.55e-13
ENSG00000257086.1	NA	8.17468	3.3e-15	7.73e-13
ENSG00000154175.15	ABI3BP	-2.77394	3.36e-15	7.76e-13
ENSG00000103522.14	IL21R	-3.03852	3.37e-15	7.76e-13
ENSG00000211851.1	TRAJ38	-7.09075	3.45e-15	7.88e-13
ENSG00000189410.10	SH2D5	11.4837	3.51e-15	7.97e-13
ENSG00000197106.6	SLC6A17	8.00697	4.08e-15	9.17e-13
ENSG00000211937.3	IGHV2-5	-9.84764	4.93e-15	1.1e-12
ENSG00000161677.10	JOSD2	2.64372	5.26e-15	1.16e-12
ENSG00000254531.1	FLJ20021	3.64069	5.54e-15	1.22e-12
ENSG00000201208.1	NA	-6.85029	5.6e-15	1.22e-12
ENSG00000138311.14	ZNF365	4.96425	5.68e-15	1.23e-12
ENSG00000260511.1	NA	-6.28577	8.18e-15	1.76e-12
ENSG00000116661.9	FBXO2	4.23371	1.02e-14	2.16e-12
ENSG00000257108.1	NHLRC4	-7.63982	1.02e-14	2.16e-12
ENSG00000109625.17	CPZ	-9.57053	1.07e-14	2.25e-12
ENSG00000084731.12	KIF3C	4.28142	1.13e-14	2.36e-12
ENSG00000260693.1	NA	-7.03593	1.19e-14	2.45e-12
ENSG00000232392.1	GOT2P7	-6.90123	1.19e-14	2.45e-12
ENSG00000124140.11	SLC12A5	6.31356	1.27e-14	2.57e-12
ENSG00000139329.4	LUM	-3.61402	1.27e-14	2.57e-12
ENSG00000181284.2	TMEM102	10.4655	1.28e-14	2.58e-12
ENSG00000115539.12	PDCL3	2.62724	1.55e-14	3.09e-12
ENSG00000178226.9	PRSS36	-10.7769	1.63e-14	3.23e-12
ENSG00000237669.1	NA	-11.2861	1.69e-14	3.33e-12
ENSG00000079257.6	LXN	-2.01102	1.74e-14	3.4e-12
ENSG00000255081.1	NA	-5.95277	1.77e-14	3.44e-12
ENSG00000117016.8	RIMS3	3.9789	1.83e-14	3.54e-12
ENSG00000152475.6	ZNF837	-8.29844	1.93e-14	3.71e-12
ENSG00000262151.1	NA	-5.69856	2.34e-14	4.46e-12
ENSG00000278146.1	NA	-9.28179	2.41e-14	4.55e-12
ENSG00000121594.10	CD80	-4.79678	2.52e-14	4.73e-12
ENSG00000090932.9	DLL3	10.4846	2.87e-14	5.36e-12
ENSG00000195401.2	NA	-7.37663	3.1e-14	5.74e-12
ENSG00000131711.13	MAP1B	4.1061	3.22e-14	5.92e-12
ENSG00000274929.1	NA	7.60841	3.56e-14	6.5e-12
ENSG00000165802.18	NSMF	2.85518	3.57e-14	6.5e-12
ENSG00000239316.3	RN7SL11P	-9.45728	4.2e-14	7.59e-12
ENSG00000213170.3	NA	-8.59592	4.43e-14	7.95e-12
ENSG00000237548.1	TTLL11	9.74971	4.57e-14	8.13e-12
ENSG00000171951.4	SCG2	5.23386	4.59e-14	8.13e-12
ENSG00000135709.11	KIAA0513	3.4885	4.8e-14	8.46e-12
ENSG00000163815.5	CLEC3B	-8.46279	4.96e-14	8.68e-12
ENSG00000159761.13	C16orf86	-8.01304	5.02e-14	8.71e-12
ENSG00000211859.1	TRAJ30	-8.01767	5.04e-14	8.71e-12
ENSG00000079215.12	SLC1A3	5.46067	5.09e-14	8.74e-12
ENSG00000206869.1	SNORA70F	-7.76996	5.15e-14	8.8e-12
ENSG00000277734.3	TRAC	-3.07008	5.7e-14	9.68e-12
ENSG00000107968.8	MAP3K8	-2.05326	5.95e-14	1e-11
ENSG00000168314.16	MOBP	6.63488	6.05e-14	1.01e-11
ENSG00000198829.6	SUCNR1	-3.53417	6.22e-14	1.04e-11
ENSG00000253980.1	NA	-7.62131	6.27e-14	1.04e-11
ENSG00000170775.2	GPR37	3.58041	6.69e-14	1.1e-11
ENSG00000230575.1	NA	-5.85231	7.2e-14	1.18e-11
ENSG00000119508.16	NR4A3	-3.2672	7.52e-14	1.23e-11
ENSG00000145194.16	ECE2	3.02762	7.61e-14	1.23e-11
ENSG00000213049.3	NA	-6.7302	8.18e-14	1.32e-11
ENSG00000211871.1	TRAJ18	-6.92494	8.39e-14	1.34e-11
ENSG00000232482.2	NA	-5.60498	8.57e-14	1.36e-11
ENSG00000012223.11	LTF	-7.13343	1.01e-13	1.6e-11
ENSG00000073464.10	CLCN4	3.69684	1.02e-13	1.61e-11
ENSG00000175866.14	BAIAP2	2.25094	1.07e-13	1.68e-11
ENSG00000156475.17	PPP2R2B	5.79004	1.11e-13	1.73e-11
ENSG00000211876.1	TRAJ13	-8.35785	1.39e-13	2.15e-11
ENSG00000262686.1	GLIS2-AS1	-7.30543	1.4e-13	2.15e-11
ENSG00000147168.11	IL2RG	-3.04895	1.54e-13	2.36e-11
ENSG00000211878.1	TRAJ11	-8.11725	1.56e-13	2.37e-11
ENSG00000197576.12	HOXA4	-5.88196	1.57e-13	2.38e-11
ENSG00000128872.8	TMOD2	3.77762	1.66e-13	2.51e-11
ENSG00000248340.2	NA	-8.29318	1.74e-13	2.61e-11
ENSG00000137267.5	TUBB2A	4.0467	1.79e-13	2.68e-11
ENSG00000201435.1	RNU4-24P	-6.02066	1.88e-13	2.79e-11
ENSG00000259847.1	LINC02126	-8.67823	1.91e-13	2.83e-11
ENSG00000107130.8	NCS1	4.07923	1.93e-13	2.84e-11
ENSG00000013293.5	SLC7A14	8.17948	2e-13	2.93e-11
ENSG00000259731.2	NA	-5.81408	2.25e-13	3.28e-11
ENSG00000231758.2	NA	-6.11442	2.27e-13	3.28e-11
ENSG00000275686.1	NA	-7.14421	2.32e-13	3.34e-11
ENSG00000240733.3	RN7SL502P	-7.98891	2.57e-13	3.68e-11
ENSG00000252970.1	RNA5SP159	-7.12899	2.61e-13	3.71e-11
ENSG00000105492.14	SIGLEC6	-7.41604	2.63e-13	3.73e-11
ENSG00000120833.12	SOCS2	-3.06854	2.66e-13	3.75e-11
ENSG00000099365.8	STX1B	7.00582	2.72e-13	3.82e-11
ENSG00000204175.5	GPRIN2	-9.81226	2.85e-13	3.98e-11
ENSG00000130287.12	NCAN	9.71074	2.92e-13	4.06e-11
ENSG00000140968.9	IRF8	-2.68472	3.18e-13	4.39e-11
ENSG00000176749.7	CDK5R1	3.62043	3.37e-13	4.64e-11
ENSG00000224946.1	NA	-7.20322	3.41e-13	4.68e-11
ENSG00000154027.17	AK5	5.30847	3.63e-13	4.94e-11
ENSG00000256159.1	NA	-6.14293	3.95e-13	5.34e-11
ENSG00000241162.3	NA	-8.52072	3.98e-13	5.34e-11
ENSG00000168913.6	ENHO	10.7449	3.99e-13	5.34e-11
ENSG00000122188.11	LAX1	-4.12923	4.02e-13	5.34e-11
ENSG00000123612.14	ACVR1C	4.32143	4.03e-13	5.34e-11
ENSG00000276031.1	RN7SL197P	-9.76661	4.03e-13	5.34e-11
ENSG00000099625.11	CBARP	4.4598	4.16e-13	5.49e-11
ENSG00000224376.1	NA	7.66043	4.22e-13	5.54e-11
ENSG00000196118.10	CFAP119	7.99848	4.41e-13	5.76e-11
ENSG00000277338.1	NA	-5.71482	4.57e-13	5.95e-11
ENSG00000237174.6	NA	-5.39927	4.71e-13	6.1e-11
ENSG00000211875.1	TRAJ14	-8.1613	5.07e-13	6.53e-11
ENSG00000167968.11	DNASE1L2	-8.82348	5.19e-13	6.65e-11
ENSG00000196843.14	ARID5A	-6.1808	5.21e-13	6.65e-11
ENSG00000207865.1	NA	-9.00774	5.3e-13	6.75e-11
ENSG00000230630.2	NA	-2.91675	5.38e-13	6.81e-11
ENSG00000184956.14	MUC6	-5.17142	5.55e-13	6.99e-11
ENSG00000187122.15	SLIT1	4.09531	5.63e-13	7.07e-11
ENSG00000104368.16	PLAT	-4.4028	5.73e-13	7.16e-11
ENSG00000115266.10	APC2	3.82591	5.86e-13	7.29e-11
ENSG00000271858.4	CYB561D2	-7.52399	6.03e-13	7.47e-11
ENSG00000235351.1	NA	-7.21958	6.27e-13	7.72e-11
ENSG00000139155.7	SLCO1C1	4.52802	6.37e-13	7.81e-11
ENSG00000215156.5	NA	-6.40835	6.48e-13	7.92e-11
ENSG00000241943.2	RN7SL188P	-7.63677	6.73e-13	8.2e-11
ENSG00000123342.14	MMP19	-2.77479	6.9e-13	8.37e-11
ENSG00000078018.18	MAP2	4.93027	7.44e-13	8.98e-11
ENSG00000213431.4	LOC100421580	-6.50821	7.48e-13	8.99e-11
ENSG00000228146.5	CASP16P	-7.45357	7.55e-13	9.04e-11
ENSG00000219712.1	LOC100421511	-6.59808	7.78e-13	9.27e-11
ENSG00000162692.9	VCAM1	-3.5038	7.86e-13	9.33e-11
ENSG00000211888.2	TRAJ1	-7.57482	8.26e-13	9.76e-11
ENSG00000278260.1	NA	-5.44368	8.41e-13	9.9e-11
ENSG00000258702.1	NA	8.77275	8.45e-13	9.9e-11
ENSG00000166963.11	MAP1A	5.07939	8.67e-13	1.01e-10
ENSG00000278616.1	NA	-8.54539	8.86e-13	1.03e-10
ENSG00000211873.1	TRAJ16	-7.48229	9.03e-13	1.04e-10
ENSG00000211849.1	TRAJ40	-7.12214	9.18e-13	1.05e-10
ENSG00000165566.12	AMER2	8.76577	9.5e-13	1.09e-10
ENSG00000125538.10	IL1B	-3.25663	9.59e-13	1.09e-10
ENSG00000143995.18	MEIS1	-2.41323	1.02e-12	1.16e-10
ENSG00000135916.14	ITM2C	3.01821	1.05e-12	1.18e-10
ENSG00000187867.7	PALM3	-2.81336	1.06e-12	1.2e-10
ENSG00000167964.11	RAB26	3.84689	1.07e-12	1.2e-10
ENSG00000132718.8	SYT11	4.52119	1.09e-12	1.22e-10
ENSG00000078053.15	AMPH	4.96229	1.1e-12	1.22e-10
ENSG00000179698.12	WDR97	10.6843	1.1e-12	1.22e-10
ENSG00000264012.1	NA	-4.84844	1.12e-12	1.23e-10
ENSG00000272449.1	NA	7.72025	1.13e-12	1.24e-10
ENSG00000137265.13	IRF4	-5.28885	1.14e-12	1.25e-10
ENSG00000234915.1	NA	-6.25012	1.15e-12	1.26e-10
ENSG00000197562.8	RAB40C	2.24472	1.17e-12	1.27e-10
ENSG00000239713.6	APOBEC3G	-2.52543	1.19e-12	1.28e-10
ENSG00000116675.14	DNAJC6	4.79618	1.2e-12	1.3e-10
ENSG00000270673.1	YTHDF3-DT	7.24592	1.21e-12	1.3e-10
ENSG00000183150.6	GPR19	3.85546	1.24e-12	1.32e-10
ENSG00000259177.1	NA	-7.23245	1.27e-12	1.36e-10
ENSG00000265511.1	NA	-7.84093	1.33e-12	1.41e-10
ENSG00000208892.1	SNORA49	-6.92446	1.38e-12	1.46e-10
ENSG00000172020.11	GAP43	6.95242	1.38e-12	1.46e-10
ENSG00000236305.1	SLC12A9-AS1	-8.42732	1.58e-12	1.66e-10
ENSG00000109107.12	ALDOC	3.68862	1.59e-12	1.67e-10
ENSG00000275961.1	RN7SL210P	-8.95359	1.62e-12	1.68e-10
ENSG00000221493.1	MIR320C1	-6.22135	1.62e-12	1.68e-10
ENSG00000267811.1	NA	7.4767	1.68e-12	1.74e-10
ENSG00000115165.8	CYTIP	-2.6073	1.7e-12	1.75e-10
ENSG00000264769.1	NA	-7.28029	1.73e-12	1.78e-10
ENSG00000266875.2	RN7SL408P	-10.3628	1.75e-12	1.79e-10
ENSG00000225703.1	NA	-9.4287	1.81e-12	1.84e-10
ENSG00000197457.8	STMN3	4.32226	1.81e-12	1.84e-10
ENSG00000151320.9	AKAP6	3.70416	1.85e-12	1.87e-10
ENSG00000240317.3	RN7SL764P	-8.64872	1.9e-12	1.92e-10
ENSG00000187730.7	GABRD	12.7345	2.11e-12	2.12e-10
ENSG00000063180.7	CA11	4.2354	2.12e-12	2.13e-10
ENSG00000279692.1	NA	7.83958	2.13e-12	2.13e-10
ENSG00000198794.10	SCAMP5	3.70451	2.21e-12	2.2e-10
ENSG00000252456.1	RNA5SP434	-4.52422	2.22e-12	2.2e-10
ENSG00000090382.5	LYZ	-3.0958	2.24e-12	2.22e-10
ENSG00000240905.3	RN7SL798P	-5.8019	2.3e-12	2.27e-10
ENSG00000261655.1	NA	-7.31006	2.39e-12	2.34e-10
ENSG00000110436.10	SLC1A2	7.9249	2.45e-12	2.4e-10
ENSG00000186891.12	TNFRSF18	-10.7476	2.59e-12	2.53e-10
ENSG00000242341.3	RN7SL646P	-7.53056	2.6e-12	2.53e-10
ENSG00000265112.1	MIR3153	7.47119	2.75e-12	2.66e-10
ENSG00000211879.1	TRAJ10	-7.27261	2.93e-12	2.82e-10
ENSG00000224420.3	ADM5	7.52924	2.94e-12	2.82e-10
ENSG00000131094.3	C1QL1	10.1941	3.01e-12	2.89e-10
ENSG00000101400.5	SNTA1	2.83679	3.08e-12	2.93e-10
ENSG00000187474.4	FPR3	-2.12582	3.11e-12	2.95e-10
ENSG00000211544.1	NA	-7.92421	3.12e-12	2.95e-10
ENSG00000087589.15	CASS4	-2.82079	3.28e-12	3.09e-10
ENSG00000264653.1	MIR5194	-7.25552	3.4e-12	3.2e-10
ENSG00000078902.14	TOLLIP	2.28115	3.63e-12	3.4e-10
ENSG00000258789.1	NA	4.17447	3.7e-12	3.45e-10
ENSG00000169258.6	GPRIN1	3.19728	3.75e-12	3.49e-10
ENSG00000231344.1	NA	-6.99651	3.81e-12	3.52e-10
ENSG00000275966.1	NA	-8.15199	3.82e-12	3.52e-10
ENSG00000241175.3	RN7SL494P	-10.5186	3.95e-12	3.63e-10
ENSG00000224875.2	NA	-4.44878	3.96e-12	3.63e-10
ENSG00000239951.1	IGKV3-20	-5.42989	4.43e-12	4.05e-10
ENSG00000173068.16	BNC2	-2.28144	4.45e-12	4.06e-10
ENSG00000011347.8	SYT7	3.49119	4.5e-12	4.09e-10
ENSG00000232830.5	NA	-5.68942	4.58e-12	4.15e-10
ENSG00000207956.1	MIR579	-5.30122	4.59e-12	4.15e-10
ENSG00000167157.10	PRRX2	-8.87257	4.73e-12	4.24e-10
ENSG00000255421.1	NA	-6.54813	4.83e-12	4.32e-10
ENSG00000243352.3	NA	-7.55595	4.96e-12	4.42e-10
ENSG00000228323.2	NA	-7.28498	5e-12	4.44e-10
ENSG00000256663.1	NA	8.14483	5.09e-12	4.51e-10
ENSG00000272512.1	NA	8.41451	5.11e-12	4.51e-10
ENSG00000132563.14	REEP2	13.322	5.14e-12	4.52e-10
ENSG00000207044.1	RNU6-1226P	-6.32489	5.36e-12	4.71e-10
ENSG00000167614.12	TTYH1	5.17485	5.43e-12	4.76e-10
ENSG00000162975.4	KCNF1	8.71642	5.46e-12	4.77e-10
ENSG00000226163.1	NA	-5.69404	6.01e-12	5.23e-10
ENSG00000274737.1	NA	-7.74666	6.14e-12	5.32e-10
ENSG00000232963.1	NA	-6.42524	6.23e-12	5.39e-10
ENSG00000008056.11	SYN1	5.68996	6.28e-12	5.42e-10
ENSG00000197057.7	DTHD1	-4.76685	6.33e-12	5.44e-10
ENSG00000163032.10	VSNL1	6.39812	6.56e-12	5.62e-10
ENSG00000104112.7	SCG3	7.20918	6.61e-12	5.64e-10
ENSG00000196616.11	ADH1B	-6.93336	6.9e-12	5.87e-10
ENSG00000275263.1	NA	7.06133	7.12e-12	6.04e-10
ENSG00000263642.1	MIR4802	-7.8596	7.13e-12	6.04e-10
ENSG00000264862.2	RN7SL45P	-9.16093	7.52e-12	6.35e-10
ENSG00000254588.1	ETS1-AS1	-4.76695	7.56e-12	6.36e-10
ENSG00000239953.3	RN7SL273P	-8.18869	7.71e-12	6.46e-10
ENSG00000129990.13	SYT5	6.77341	8.01e-12	6.68e-10
ENSG00000121753.11	ADGRB2	7.07946	8.01e-12	6.68e-10
ENSG00000261234.1	NA	-8.19145	8.04e-12	6.68e-10
ENSG00000213190.3	MLLT11	3.53556	8.2e-12	6.8e-10
ENSG00000154277.11	UCHL1	5.00236	8.37e-12	6.92e-10
ENSG00000172889.14	EGFL7	10.0262	8.53e-12	7.03e-10
ENSG00000175175.5	PPM1E	5.1094	8.74e-12	7.19e-10
ENSG00000270076.1	NA	-10.4979	8.87e-12	7.27e-10
ENSG00000276956.1	RN7SL769P	-9.97901	8.91e-12	7.28e-10
ENSG00000244671.3	RN7SL280P	-7.94813	8.97e-12	7.31e-10
ENSG00000197582.5	NA	10.5993	9.06e-12	7.37e-10
ENSG00000077150.16	NFKB2	-2.12481	9.23e-12	7.48e-10
ENSG00000133392.15	MYH11	-2.82174	9.28e-12	7.49e-10
ENSG00000172460.13	PRSS30P	-6.67918	9.64e-12	7.77e-10
ENSG00000278321.1	NA	-6.34462	9.68e-12	7.78e-10
ENSG00000183242.10	WT1-AS	-7.62516	9.78e-12	7.84e-10
ENSG00000274591.1	NA	-4.96827	9.94e-12	7.94e-10
ENSG00000279106.1	NA	-6.21474	1.1e-11	8.72e-10
ENSG00000224017.1	LINC01449	-5.00987	1.11e-11	8.76e-10
ENSG00000267046.1	NA	-6.4916	1.12e-11	8.82e-10
ENSG00000267571.1	NA	-6.79594	1.15e-11	9.03e-10
ENSG00000104833.9	TUBB4A	7.46434	1.15e-11	9.03e-10
ENSG00000280667.1	NA	-7.56558	1.15e-11	9.05e-10
ENSG00000180155.17	LYNX1	3.12286	1.17e-11	9.16e-10
ENSG00000015592.15	STMN4	14.17	1.22e-11	9.47e-10
ENSG00000169245.5	CXCL10	-3.0396	1.23e-11	9.59e-10
ENSG00000229525.1	NA	-8.59283	1.3e-11	1e-09
ENSG00000270390.1	SFXN4P1	-5.65718	1.3e-11	1.01e-09
ENSG00000113722.15	CDX1	-7.94823	1.39e-11	1.07e-09
ENSG00000179583.16	CIITA	-2.20573	1.47e-11	1.13e-09
ENSG00000164949.6	GEM	-2.15051	1.49e-11	1.14e-09
ENSG00000242808.6	SOX2-OT	5.84034	1.57e-11	1.2e-09
ENSG00000240666.2	NA	-10.1916	1.59e-11	1.21e-09
ENSG00000171735.17	CAMTA1	2.68676	1.6e-11	1.22e-09
ENSG00000241159.3	RN7SL160P	-9.50133	1.65e-11	1.25e-09
ENSG00000010404.16	IDS	2.76301	1.66e-11	1.25e-09
ENSG00000183773.14	AIFM3	4.40491	1.67e-11	1.26e-09
ENSG00000090971.4	NAT14	2.31635	1.8e-11	1.35e-09
ENSG00000265813.2	RN7SL300P	-9.46392	1.8e-11	1.35e-09
ENSG00000136541.13	ERMN	4.34782	1.83e-11	1.37e-09
ENSG00000281795.1	NA	-5.37971	1.83e-11	1.37e-09
ENSG00000183971.5	NPW	7.90306	1.84e-11	1.37e-09
ENSG00000250751.1	NA	-5.95981	1.86e-11	1.38e-09
ENSG00000100055.19	CYTH4	-2.12334	1.92e-11	1.42e-09
ENSG00000142686.7	C1orf216	2.43425	1.95e-11	1.44e-09
ENSG00000196338.11	NLGN3	4.06198	1.96e-11	1.44e-09
ENSG00000257543.1	NA	7.02018	2e-11	1.47e-09
ENSG00000204128.5	C2orf72	4.64245	2.03e-11	1.48e-09
ENSG00000118526.6	TCF21	-4.70771	2.05e-11	1.5e-09
ENSG00000059915.15	PSD	3.50296	2.09e-11	1.52e-09
ENSG00000254710.1	NA	-6.90106	2.15e-11	1.57e-09
ENSG00000262313.1	NA	-7.99952	2.23e-11	1.62e-09
ENSG00000018625.13	ATP1A2	6.41054	2.25e-11	1.62e-09
ENSG00000242888.1	RPS2P3	-6.11861	2.25e-11	1.62e-09
ENSG00000126353.3	CCR7	-4.08411	2.26e-11	1.63e-09
ENSG00000274092.1	NA	-6.9278	2.28e-11	1.64e-09
ENSG00000135744.7	AGT	4.40054	2.3e-11	1.64e-09
ENSG00000232628.4	LOC101927143	-8.58304	2.35e-11	1.68e-09
ENSG00000120053.10	GOT1	2.38544	2.35e-11	1.68e-09
ENSG00000103196.10	CRISPLD2	-2.57816	2.37e-11	1.69e-09
ENSG00000154734.13	ADAMTS1	-2.81262	2.44e-11	1.73e-09
ENSG00000157103.9	SLC6A1	4.77363	2.46e-11	1.74e-09
ENSG00000273542.1	H4C12	-7.56216	2.48e-11	1.75e-09
ENSG00000235313.1	NA	7.71552	2.51e-11	1.77e-09
ENSG00000260190.1	NA	-7.0011	2.59e-11	1.82e-09
ENSG00000211860.1	TRAJ29	-7.62998	2.6e-11	1.82e-09
ENSG00000264599.2	NA	6.37547	2.66e-11	1.86e-09
ENSG00000277135.1	NA	-4.3696	2.68e-11	1.87e-09
ENSG00000188488.12	SERPINA5	-3.54737	2.74e-11	1.91e-09
ENSG00000173638.17	SLC19A1	-2.12503	2.77e-11	1.92e-09
ENSG00000275090.1	RN7SL296P	-9.78754	2.8e-11	1.93e-09
ENSG00000221203.1	MIR1262	-5.2383	2.89e-11	1.99e-09
ENSG00000225913.2	NA	-7.04942	2.89e-11	1.99e-09
ENSG00000274983.1	NA	-5.52696	2.9e-11	1.99e-09
ENSG00000236393.1	LOC101927476	-9.56179	2.93e-11	2.01e-09
ENSG00000182902.12	SLC25A18	4.82875	2.96e-11	2.02e-09
ENSG00000167136.6	ENDOG	8.20274	3.05e-11	2.08e-09
ENSG00000173258.11	ZNF483	3.09795	3.13e-11	2.13e-09
ENSG00000280048.1	NA	-6.01892	3.18e-11	2.16e-09
ENSG00000267137.1	NA	-8.00798	3.22e-11	2.18e-09
ENSG00000236278.2	NA	-9.35716	3.27e-11	2.2e-09
ENSG00000257949.5	TEN1	-7.71609	3.28e-11	2.21e-09
ENSG00000147138.1	GPR174	-4.84442	3.31e-11	2.23e-09
ENSG00000185985.8	SLITRK2	5.6929	3.48e-11	2.33e-09
ENSG00000181847.10	TIGIT	-3.15568	3.53e-11	2.36e-09
ENSG00000270900.1	NUDT19P4	-7.40107	3.55e-11	2.37e-09
ENSG00000241158.4	ADAMTS9-AS1	-4.58817	3.67e-11	2.44e-09
ENSG00000106624.7	AEBP1	-2.79071	3.82e-11	2.54e-09
ENSG00000160886.12	LY6K	12.0691	3.83e-11	2.54e-09
ENSG00000265141.2	RN7SL451P	-8.38981	3.89e-11	2.57e-09
ENSG00000207719.1	MIR623	-5.64216	3.98e-11	2.63e-09
ENSG00000279237.1	NA	-7.97697	4e-11	2.63e-09
ENSG00000139970.15	RTN1	5.6772	4.01e-11	2.63e-09
ENSG00000186868.14	MAPT	4.23642	4.11e-11	2.69e-09
ENSG00000034053.13	APBA2	3.35991	4.13e-11	2.7e-09
ENSG00000206646.1	NA	-7.60848	4.21e-11	2.74e-09
ENSG00000183432.6	NA	-5.3091	4.28e-11	2.79e-09
ENSG00000196739.13	COL27A1	-2.19938	4.34e-11	2.82e-09
ENSG00000256640.1	NA	-6.42631	4.4e-11	2.84e-09
ENSG00000206948.1	SNORA36A	-5.96538	4.45e-11	2.87e-09
ENSG00000244953.1	NA	-9.22557	4.47e-11	2.88e-09
ENSG00000104722.12	NEFM	9.75574	4.54e-11	2.91e-09
ENSG00000142694.6	EVA1B	8.69292	4.54e-11	2.91e-09
ENSG00000105261.6	OVOL3	-6.75047	4.56e-11	2.91e-09
ENSG00000218018.2	RBM38-AS1	7.865	4.57e-11	2.91e-09
ENSG00000257058.1	NA	-7.36341	4.69e-11	2.98e-09
ENSG00000140511.10	HAPLN3	-2.34445	4.87e-11	3.09e-09
ENSG00000266828.2	RN7SL712P	-8.87214	4.89e-11	3.09e-09
ENSG00000254788.5	CKLF-CMTM1	-7.32131	5.08e-11	3.21e-09
ENSG00000103253.16	HAGHL	8.72681	5.15e-11	3.25e-09
ENSG00000261744.1	ZFPM1-AS1	7.3249	5.21e-11	3.28e-09
ENSG00000258380.1	NA	-5.64936	5.27e-11	3.3e-09
ENSG00000262172.1	NA	-7.32427	5.34e-11	3.34e-09
ENSG00000188710.2	QRFP	8.09151	5.41e-11	3.38e-09
ENSG00000151552.10	QDPR	2.5159	5.5e-11	3.43e-09
ENSG00000061455.10	PRDM6	-2.59148	5.52e-11	3.43e-09
ENSG00000231563.1	NA	-6.92684	5.74e-11	3.56e-09
ENSG00000182950.2	ODF3L1	-6.09088	5.85e-11	3.62e-09
ENSG00000259294.1	NA	-6.93789	5.91e-11	3.64e-09
ENSG00000046653.13	GPM6B	4.11686	5.94e-11	3.66e-09
ENSG00000241613.3	RN7SL618P	-8.5818	6.01e-11	3.69e-09
ENSG00000241026.1	NA	-6.64137	6.04e-11	3.7e-09
ENSG00000094963.12	FMO2	-4.87389	6.09e-11	3.72e-09
ENSG00000136854.16	STXBP1	3.13816	6.38e-11	3.88e-09
ENSG00000211514.1	MIR454	-6.98399	6.44e-11	3.91e-09
ENSG00000211890.3	IGHA2	-6.13576	6.53e-11	3.95e-09
ENSG00000145649.7	GZMA	-2.79782	6.56e-11	3.97e-09
ENSG00000258699.1	NA	-4.01484	6.73e-11	4.06e-09
ENSG00000262837.1	NA	-4.24746	6.95e-11	4.18e-09
ENSG00000154917.9	RAB6B	3.50415	7.02e-11	4.22e-09
ENSG00000125787.10	GNRH2	8.17192	7.14e-11	4.28e-09
ENSG00000164220.6	F2RL2	-4.28864	7.18e-11	4.29e-09
ENSG00000257074.3	NA	-7.30159	7.25e-11	4.33e-09
ENSG00000242559.3	RN7SL144P	-5.79002	7.36e-11	4.38e-09
ENSG00000230615.5	NA	-2.44698	7.56e-11	4.5e-09
ENSG00000147614.3	ATP6V0D2	-5.06324	7.64e-11	4.53e-09
ENSG00000173786.15	CNP	2.22535	7.88e-11	4.66e-09
ENSG00000068615.15	REEP1	4.12912	8e-11	4.72e-09
ENSG00000242193.8	CRYZL2P	-2.09952	8.06e-11	4.75e-09
ENSG00000270124.1	NA	-7.40894	8.16e-11	4.8e-09
ENSG00000232626.3	LOC100420423	-8.04254	8.29e-11	4.87e-09
ENSG00000231208.4	NA	-8.33918	8.55e-11	5e-09
ENSG00000196972.7	SMIM10L2B	4.73229	8.55e-11	5e-09
ENSG00000263969.2	RN7SL678P	-8.41419	8.6e-11	5.01e-09
ENSG00000113763.9	UNC5A	12.4883	8.6e-11	5.01e-09
ENSG00000263740.2	RN7SL4P	-7.9742	8.65e-11	5.03e-09
ENSG00000267666.1	NA	-6.58837	8.71e-11	5.05e-09
ENSG00000169962.4	TAS1R3	8.74644	8.86e-11	5.13e-09
ENSG00000078589.11	P2RY10	-4.60516	8.88e-11	5.13e-09
ENSG00000257128.1	LOC100129078	-7.23987	9e-11	5.19e-09
ENSG00000163485.14	ADORA1	3.51728	9.01e-11	5.19e-09
ENSG00000167900.10	TK1	3.39756	9.04e-11	5.19e-09
ENSG00000164061.4	BSN	5.0567	9.45e-11	5.4e-09
ENSG00000180354.14	MTURN	3.0177	9.46e-11	5.4e-09
ENSG00000183397.5	C19orf71	8.68249	9.69e-11	5.52e-09
ENSG00000225892.3	NA	9.24339	9.88e-11	5.61e-09
ENSG00000266439.2	RN7SL493P	-8.36455	9.97e-11	5.65e-09
ENSG00000154553.12	PDLIM3	-2.72549	1.02e-10	5.78e-09
ENSG00000270405.1	NA	-6.50865	1.05e-10	5.92e-09
ENSG00000246526.2	LINC02481	2.68173	1.08e-10	6.06e-09
ENSG00000183801.6	OLFML1	-2.32196	1.08e-10	6.06e-09
ENSG00000129167.8	TPH1	-3.59289	1.08e-10	6.06e-09
ENSG00000252904.1	NA	-5.47486	1.08e-10	6.07e-09
ENSG00000008118.8	CAMK1G	4.05978	1.09e-10	6.08e-09
ENSG00000144040.11	SFXN5	2.52767	1.12e-10	6.23e-09
ENSG00000211869.1	TRAJ20	-7.05234	1.12e-10	6.24e-09
ENSG00000211865.1	TRAJ24	-7.24473	1.16e-10	6.47e-09
ENSG00000267282.1	NA	-6.46844	1.18e-10	6.54e-09
ENSG00000163888.3	CAMK2N2	5.17949	1.2e-10	6.67e-09
ENSG00000185090.13	MANEAL	2.25888	1.22e-10	6.73e-09
ENSG00000211899.6	IGHM	-6.02992	1.25e-10	6.89e-09
ENSG00000163638.12	ADAMTS9	-2.07906	1.27e-10	6.97e-09
ENSG00000199332.1	NA	-6.88461	1.28e-10	7.06e-09
ENSG00000166126.9	AMN	8.97451	1.3e-10	7.12e-09
ENSG00000275074.1	NUDT18	9.37508	1.32e-10	7.22e-09
ENSG00000241641.1	NA	-5.07366	1.33e-10	7.26e-09
ENSG00000160200.16	CBS	8.26491	1.36e-10	7.4e-09
ENSG00000242360.3	RN7SL272P	-10.091	1.36e-10	7.4e-09
ENSG00000239702.3	RN7SL507P	-7.3196	1.37e-10	7.41e-09
ENSG00000258826.4	NA	-6.95449	1.39e-10	7.51e-09
ENSG00000241529.3	NA	-8.53737	1.44e-10	7.75e-09
ENSG00000272172.1	NA	-7.09424	1.44e-10	7.76e-09
ENSG00000231965.4	RPL17P29	-5.19886	1.45e-10	7.79e-09
ENSG00000110777.10	POU2AF1	-3.17865	1.46e-10	7.86e-09
ENSG00000236911.5	NA	-5.49755	1.48e-10	7.93e-09
ENSG00000264941.1	MIR4474	-6.29793	1.5e-10	8.04e-09
ENSG00000225632.1	NA	-5.19747	1.51e-10	8.06e-09
ENSG00000207475.1	SNORA80E	-4.33326	1.52e-10	8.08e-09
ENSG00000239211.3	RN7SL563P	-9.85937	1.54e-10	8.17e-09
ENSG00000198300.11	PEG3	5.2527	1.55e-10	8.21e-09
ENSG00000276713.1	NA	-9.94051	1.55e-10	8.22e-09
ENSG00000241625.3	RN7SL18P	-9.72259	1.55e-10	8.22e-09
ENSG00000163751.3	CPA3	-3.83046	1.62e-10	8.52e-09
ENSG00000186051.6	TAL2	-6.66077	1.62e-10	8.54e-09
ENSG00000239710.3	RN7SL692P	-10.1817	1.65e-10	8.66e-09
ENSG00000054179.10	ENTPD2	7.90745	1.66e-10	8.68e-09
ENSG00000228919.5	LOC389199	-6.70333	1.66e-10	8.7e-09
ENSG00000225026.1	NA	-4.09329	1.72e-10	8.97e-09
ENSG00000182326.13	C1S	-2.02255	1.72e-10	8.97e-09
ENSG00000270661.1	NA	-3.77225	1.81e-10	9.41e-09
ENSG00000130558.17	OLFM1	6.0126	1.84e-10	9.57e-09
ENSG00000143387.11	CTSK	-2.19546	1.85e-10	9.57e-09
ENSG00000244003.3	RN7SL143P	-5.89596	1.88e-10	9.74e-09
ENSG00000211883.1	TRAJ6	-6.29208	1.89e-10	9.77e-09
ENSG00000211862.1	TRAJ27	-7.95064	1.9e-10	9.77e-09
ENSG00000233674.2	NA	-5.00466	1.94e-10	9.97e-09
ENSG00000138100.12	TRIM54	10.7909	1.95e-10	1e-08
ENSG00000265486.2	RN7SL518P	-7.26886	1.97e-10	1.01e-08
ENSG00000268056.4	NA	-5.29338	2.01e-10	1.03e-08
ENSG00000174684.6	B4GAT1	2.81876	2.02e-10	1.03e-08
ENSG00000263857.1	MIR4729	-6.6526	2.02e-10	1.03e-08
ENSG00000262454.1	MIR193BHG	3.74994	2.04e-10	1.04e-08
ENSG00000176058.10	TPRN	3.15806	2.05e-10	1.04e-08
ENSG00000227155.6	NA	-4.39005	2.05e-10	1.04e-08
ENSG00000139364.9	TMEM132B	5.07623	2.07e-10	1.05e-08
ENSG00000128656.12	CHN1	3.51803	2.07e-10	1.05e-08
ENSG00000199805.1	RNU1-134P	-8.13722	2.08e-10	1.05e-08
ENSG00000153234.12	NR4A2	-2.40785	2.1e-10	1.06e-08
ENSG00000250574.1	NA	-7.59779	2.18e-10	1.09e-08
ENSG00000187783.10	TMEM72	-4.67502	2.2e-10	1.1e-08
ENSG00000175161.12	CADM2	8.28751	2.21e-10	1.11e-08
ENSG00000165383.9	LRRC18	-4.06936	2.22e-10	1.11e-08
ENSG00000159784.16	FAM131B	4.84805	2.26e-10	1.13e-08
ENSG00000255092.1	NA	-5.23357	2.28e-10	1.13e-08
ENSG00000212181.1	NA	-7.06191	2.3e-10	1.14e-08
ENSG00000163794.6	UCN	7.35316	2.33e-10	1.15e-08
ENSG00000264582.2	RN7SL326P	-7.01952	2.35e-10	1.16e-08
ENSG00000235111.1	NA	-6.16469	2.35e-10	1.16e-08
ENSG00000211868.1	TRAJ21	-6.61736	2.35e-10	1.16e-08
ENSG00000159640.13	ACE	-2.63862	2.37e-10	1.17e-08
ENSG00000255142.1	NA	7.39877	2.38e-10	1.17e-08
ENSG00000103034.13	NDRG4	5.00753	2.39e-10	1.17e-08
ENSG00000116544.10	DLGAP3	8.95061	2.4e-10	1.17e-08
ENSG00000127774.6	EMC6	8.82939	2.52e-10	1.23e-08
ENSG00000250496.2	NA	-6.31423	2.54e-10	1.23e-08
ENSG00000100505.12	TRIM9	5.27823	2.54e-10	1.23e-08
ENSG00000088538.12	DOCK3	3.64763	2.55e-10	1.24e-08
ENSG00000236935.1	NA	-7.15909	2.6e-10	1.26e-08
ENSG00000211854.1	TRAJ35	-5.78699	2.65e-10	1.28e-08
ENSG00000260859.1	NA	-6.93431	2.65e-10	1.28e-08
ENSG00000250882.1	NA	-4.1025	2.68e-10	1.29e-08
ENSG00000242251.3	RN7SL20P	-6.14237	2.69e-10	1.29e-08
ENSG00000243954.3	RN7SL743P	-7.5518	2.7e-10	1.29e-08
ENSG00000008735.13	MAPK8IP2	4.13479	2.75e-10	1.31e-08
ENSG00000232934.6	NA	-2.711	2.81e-10	1.34e-08
ENSG00000127951.5	FGL2	-2.12128	2.92e-10	1.39e-08
ENSG00000183308.6	NA	-6.30825	2.94e-10	1.4e-08
ENSG00000072954.5	TMEM38A	3.28197	2.95e-10	1.4e-08
ENSG00000258234.1	NA	-7.14533	3e-10	1.42e-08
ENSG00000005844.16	ITGAL	-2.91651	3.01e-10	1.42e-08
ENSG00000201176.1	RNU6-853P	-5.26201	3.05e-10	1.44e-08
ENSG00000271199.1	NA	-4.92847	3.1e-10	1.46e-08
ENSG00000227658.1	NA	-6.47408	3.15e-10	1.48e-08
ENSG00000237011.1	NA	-5.87743	3.16e-10	1.49e-08
ENSG00000269420.4	PLA2G4C-AS1	-6.82518	3.39e-10	1.59e-08
ENSG00000264236.1	LOC100418959	-7.34762	3.39e-10	1.59e-08
ENSG00000244091.1	RN7SL483P	-9.26014	3.43e-10	1.6e-08
ENSG00000279660.1	NA	7.32811	3.45e-10	1.61e-08
ENSG00000252124.1	NA	-7.1096	3.73e-10	1.73e-08
ENSG00000272556.1	NA	8.30354	3.74e-10	1.74e-08
ENSG00000280354.1	NA	-9.38181	3.77e-10	1.75e-08
ENSG00000079263.17	SP140	-2.23342	3.78e-10	1.75e-08
ENSG00000277910.1	NA	-7.15633	3.8e-10	1.76e-08
ENSG00000184986.9	TMEM121	7.97732	3.88e-10	1.79e-08
ENSG00000111674.7	ENO2	2.96293	3.89e-10	1.79e-08
ENSG00000232793.2	NA	-6.04445	3.98e-10	1.83e-08
ENSG00000249406.1	NA	-6.50702	4.04e-10	1.86e-08
ENSG00000235304.1	LINC01281	-6.32535	4.05e-10	1.86e-08
ENSG00000280268.1	NA	-7.94236	4.17e-10	1.91e-08
ENSG00000108106.12	UBE2S	3.31781	4.19e-10	1.91e-08
ENSG00000091622.14	PITPNM3	2.4699	4.25e-10	1.94e-08
ENSG00000232133.1	IMPDH1P10	-6.20186	4.34e-10	1.98e-08
ENSG00000133318.12	RTN3	2.24436	4.38e-10	1.99e-08
ENSG00000116132.10	PRRX1	-2.52806	4.39e-10	1.99e-08
ENSG00000113578.16	FGF1	4.18863	4.46e-10	2.02e-08
ENSG00000265918.2	RN7SL543P	-9.00946	4.5e-10	2.04e-08
ENSG00000084764.9	MAPRE3	2.48163	4.63e-10	2.1e-08
ENSG00000278900.1	NA	-4.3893	4.66e-10	2.11e-08
ENSG00000280429.1	NA	-7.98028	4.78e-10	2.15e-08
ENSG00000211847.1	TRAJ42	-6.77055	4.87e-10	2.19e-08
ENSG00000249661.1	NA	-5.5924	4.97e-10	2.23e-08
ENSG00000276281.1	RN7SL126P	-8.36844	4.97e-10	2.23e-08
ENSG00000144834.11	TAGLN3	14.8991	5.03e-10	2.25e-08
ENSG00000179772.7	FOXS1	8.06011	5.16e-10	2.31e-08
ENSG00000211881.1	TRAJ8	-6.81879	5.23e-10	2.33e-08
ENSG00000254473.1	UBQLN1-AS1	3.21381	5.26e-10	2.35e-08
ENSG00000234779.1	BNC2-AS1	-3.40048	5.35e-10	2.38e-08
ENSG00000228863.7	NA	-4.73445	5.37e-10	2.39e-08
ENSG00000231765.1	PPP1R11P2	-4.39094	5.39e-10	2.39e-08
ENSG00000132464.10	ENAM	-4.9464	5.46e-10	2.42e-08
ENSG00000140323.5	DISP2	4.87444	5.61e-10	2.48e-08
ENSG00000255091.1	NA	-6.2755	5.61e-10	2.48e-08
ENSG00000167617.2	CDC42EP5	8.50064	5.64e-10	2.49e-08
ENSG00000251989.2	NA	-7.31769	5.68e-10	2.5e-08
ENSG00000259895.1	TEDC2-AS1	-6.3602	5.71e-10	2.51e-08
ENSG00000099822.2	HCN2	12.8807	5.73e-10	2.51e-08
ENSG00000213133.4	NA	-7.59569	5.74e-10	2.52e-08
ENSG00000105409.14	ATP1A3	9.77127	5.75e-10	2.52e-08
ENSG00000276727.1	NA	-6.23897	5.77e-10	2.52e-08
ENSG00000149534.7	MS4A2	-5.30297	5.78e-10	2.52e-08
ENSG00000108830.9	RND2	4.57254	5.88e-10	2.56e-08
ENSG00000151229.11	SLC2A13	2.45953	5.99e-10	2.6e-08
ENSG00000135604.9	STX11	-2.3327	6.09e-10	2.64e-08
ENSG00000271856.1	LINC01215	-4.88864	6.11e-10	2.65e-08
ENSG00000163564.13	PYHIN1	-3.72738	6.19e-10	2.68e-08
ENSG00000139725.6	RHOF	7.44773	6.22e-10	2.69e-08
ENSG00000255733.4	IFNG-AS1	-6.09128	6.25e-10	2.7e-08
ENSG00000111537.4	IFNG	-5.44156	6.35e-10	2.74e-08
ENSG00000187957.7	DNER	6.28422	6.38e-10	2.74e-08
ENSG00000162188.5	GNG3	6.57602	6.4e-10	2.75e-08
ENSG00000236385.1	NA	-8.24649	6.42e-10	2.75e-08
ENSG00000277062.1	RN7SL88P	-8.78326	6.43e-10	2.75e-08
ENSG00000070808.14	CAMK2A	7.55568	6.45e-10	2.76e-08
ENSG00000260001.5	TGFBR3L	8.13001	6.53e-10	2.79e-08
ENSG00000211864.2	TRAJ25	-7.70615	6.57e-10	2.8e-08
ENSG00000173898.10	SPTBN2	2.35636	6.59e-10	2.8e-08
ENSG00000239545.3	RN7SL822P	-6.91301	6.64e-10	2.81e-08
ENSG00000099953.8	MMP11	-4.60272	6.64e-10	2.81e-08
ENSG00000160781.14	PAQR6	3.29435	6.66e-10	2.82e-08
ENSG00000252218.1	NA	-7.43359	6.69e-10	2.83e-08
ENSG00000258566.2	NA	-6.65197	6.77e-10	2.86e-08
ENSG00000271215.1	NA	-4.19429	6.89e-10	2.89e-08
ENSG00000198668.9	CALM1	2.4548	6.89e-10	2.89e-08
ENSG00000120251.17	GRIA2	6.53552	6.89e-10	2.89e-08
ENSG00000151090.16	THRB	2.49983	6.9e-10	2.89e-08
ENSG00000264169.2	RN7SL665P	-7.10821	6.96e-10	2.92e-08
ENSG00000189233.10	NUGGC	-4.83793	6.98e-10	2.92e-08
ENSG00000252412.1	NA	-5.81225	6.99e-10	2.92e-08
ENSG00000241652.3	RN7SL253P	-6.39568	7.01e-10	2.92e-08
ENSG00000275719.1	NA	-7.35954	7.11e-10	2.96e-08
ENSG00000264322.2	RN7SL448P	-9.01982	7.12e-10	2.96e-08
ENSG00000233682.3	NA	-7.79136	7.14e-10	2.96e-08
ENSG00000175874.8	CREG2	5.76014	7.16e-10	2.96e-08
ENSG00000200376.1	RNU5E-10P	-6.28216	7.22e-10	2.99e-08
ENSG00000175084.10	DES	-4.64795	7.3e-10	3.02e-08
ENSG00000235279.1	NA	-5.18501	7.32e-10	3.02e-08
ENSG00000236188.1	PRKX-AS1	-4.77441	7.41e-10	3.05e-08
ENSG00000274155.2	NA	-5.92781	7.66e-10	3.15e-08
ENSG00000280604.1	NA	7.65904	7.69e-10	3.15e-08
ENSG00000211880.1	TRAJ9	-7.79545	7.7e-10	3.15e-08
ENSG00000213465.6	ARL2	2.28428	7.71e-10	3.15e-08
ENSG00000211882.1	TRAJ7	-6.39417	7.73e-10	3.16e-08
ENSG00000168243.9	GNG4	5.52766	7.82e-10	3.19e-08
ENSG00000243424.2	RN7SL107P	-8.6304	7.84e-10	3.19e-08
ENSG00000244131.2	RPSAP51	-6.82403	7.88e-10	3.21e-08
ENSG00000228187.1	LOC100421400	-5.51437	8.01e-10	3.26e-08
ENSG00000270708.1	NA	-6.53469	8.12e-10	3.3e-08
ENSG00000140092.13	FBLN5	-2.27074	8.16e-10	3.31e-08
ENSG00000270839.1	NA	-5.62889	8.28e-10	3.35e-08
ENSG00000225839.2	NA	-5.04055	8.3e-10	3.35e-08
ENSG00000254414.1	NA	-6.12759	8.39e-10	3.38e-08
ENSG00000211945.2	IGHV1-18	-6.25929	8.39e-10	3.38e-08
ENSG00000227913.1	KRT8P44	-7.50623	8.41e-10	3.38e-08
ENSG00000229601.1	NA	-6.33228	8.67e-10	3.48e-08
ENSG00000248213.3	NA	-6.12512	8.68e-10	3.48e-08
ENSG00000266733.4	TBC1D29P	-6.51339	8.75e-10	3.5e-08
ENSG00000187037.7	GPR141	-3.86261	9.02e-10	3.6e-08
ENSG00000261265.1	NA	-3.79532	9.05e-10	3.61e-08
ENSG00000243562.3	RN7SL838P	-6.75907	9.15e-10	3.65e-08
ENSG00000138078.14	PREPL	2.2978	9.2e-10	3.66e-08
ENSG00000187672.11	ERC2	3.76477	9.29e-10	3.69e-08
ENSG00000102575.9	ACP5	-2.42558	9.38e-10	3.71e-08
ENSG00000229668.1	NA	-5.45357	9.39e-10	3.71e-08
ENSG00000242315.3	RN7SL685P	-8.57197	9.39e-10	3.71e-08
ENSG00000151388.9	ADAMTS12	-2.81235	9.64e-10	3.8e-08
ENSG00000211872.1	TRAJ17	-6.69684	9.76e-10	3.84e-08
ENSG00000102226.8	USP11	2.0595	9.82e-10	3.86e-08
ENSG00000233851.1	NA	-5.86947	9.85e-10	3.87e-08
ENSG00000263529.2	RN7SL122P	-8.63502	9.9e-10	3.88e-08
ENSG00000257453.1	NA	-6.74372	9.93e-10	3.89e-08
ENSG00000212411.1	NA	-6.77607	1e-09	3.91e-08
ENSG00000256642.1	LINC00273	-8.861	1e-09	3.91e-08
ENSG00000179813.5	FAM216B	-4.6961	1.01e-09	3.92e-08
ENSG00000143297.17	FCRL5	-4.93314	1.02e-09	3.97e-08
ENSG00000147588.6	PMP2	8.40512	1.02e-09	3.97e-08
ENSG00000129244.7	ATP1B2	5.88649	1.02e-09	3.97e-08
ENSG00000211644.2	IGLV1-51	-8.70785	1.03e-09	3.99e-08
ENSG00000276600.3	RAB7B	8.87436	1.04e-09	4.02e-08
ENSG00000064201.14	TSPAN32	-3.9259	1.04e-09	4.02e-08
ENSG00000257666.1	NA	-5.30798	1.05e-09	4.05e-08
ENSG00000207547.1	MIR25	7.15591	1.05e-09	4.06e-08
ENSG00000258524.1	NA	-6.37455	1.06e-09	4.09e-08
ENSG00000224442.1	NA	-5.07443	1.07e-09	4.09e-08
ENSG00000168748.12	CA7	9.4641	1.09e-09	4.17e-08
ENSG00000092445.10	TYRO3	2.54537	1.09e-09	4.2e-08
ENSG00000154252.11	GAL3ST2	-6.40742	1.11e-09	4.26e-08
ENSG00000151917.16	BEND6	3.96904	1.15e-09	4.38e-08
ENSG00000168685.13	IL7R	-2.39645	1.15e-09	4.39e-08
ENSG00000241420.3	RN7SL505P	-7.1524	1.15e-09	4.4e-08
ENSG00000260442.4	ATP2A1-AS1	7.56626	1.15e-09	4.4e-08
ENSG00000228086.1	NA	-4.82634	1.16e-09	4.41e-08
ENSG00000244642.3	NA	-8.08534	1.19e-09	4.51e-08
ENSG00000256937.1	NA	-7.37196	1.19e-09	4.53e-08
ENSG00000270652.1	NA	-5.72197	1.2e-09	4.54e-08
ENSG00000175352.9	NRIP3	4.17963	1.2e-09	4.54e-08
ENSG00000129355.6	CDKN2D	2.52785	1.2e-09	4.54e-08
ENSG00000237499.5	WAKMAR2	-2.16144	1.21e-09	4.54e-08
ENSG00000115041.11	KCNIP3	3.74185	1.23e-09	4.62e-08
ENSG00000241152.3	RN7SL720P	-8.41184	1.25e-09	4.7e-08
ENSG00000227009.1	NA	-7.32229	1.28e-09	4.79e-08
ENSG00000277200.1	NA	9.54248	1.3e-09	4.87e-08
ENSG00000234425.1	NA	-4.93491	1.3e-09	4.87e-08
ENSG00000148053.14	NTRK2	5.61342	1.3e-09	4.88e-08
ENSG00000266794.2	NA	-8.36196	1.31e-09	4.9e-08
ENSG00000211593.2	IGKJ5	-5.5261	1.34e-09	4.99e-08
ENSG00000169218.12	RSPO1	-5.19512	1.35e-09	5.04e-08
ENSG00000242894.3	RN7SL634P	-7.23419	1.36e-09	5.06e-08
ENSG00000208018.1	MIR645	-5.35529	1.37e-09	5.09e-08
ENSG00000143473.10	KCNH1	4.82489	1.38e-09	5.11e-08
ENSG00000239096.1	NA	-8.14364	1.39e-09	5.15e-08
ENSG00000226777.6	FAM30A	-5.82108	1.4e-09	5.16e-08
ENSG00000244532.1	RN7SL380P	-8.60291	1.42e-09	5.23e-08
ENSG00000140839.10	CLEC18B	-6.30911	1.42e-09	5.24e-08
ENSG00000199806.1	RNA5SP491	-5.53899	1.43e-09	5.25e-08
ENSG00000186150.4	UBL4B	7.5298	1.44e-09	5.3e-08
ENSG00000276990.1	NA	-8.13591	1.45e-09	5.32e-08
ENSG00000185737.11	NRG3	5.29696	1.47e-09	5.37e-08
ENSG00000134769.20	DTNA	3.93245	1.47e-09	5.38e-08
ENSG00000223837.2	NA	-5.93994	1.48e-09	5.4e-08
ENSG00000141448.7	GATA6	-3.44737	1.49e-09	5.42e-08
ENSG00000202150.1	RNU6-407P	-6.37712	1.5e-09	5.45e-08
ENSG00000225329.2	LHFPL3-AS2	-5.95782	1.51e-09	5.48e-08
ENSG00000165152.7	PGAP4	3.969	1.51e-09	5.49e-08
ENSG00000115085.12	ZAP70	-4.26599	1.52e-09	5.52e-08
ENSG00000103241.6	FOXF1	-3.43696	1.55e-09	5.61e-08
ENSG00000131437.14	KIF3A	2.18286	1.56e-09	5.65e-08
ENSG00000230712.2	GGTLC4P	-6.65228	1.56e-09	5.65e-08
ENSG00000207574.1	MIR661	-8.44263	1.59e-09	5.74e-08
ENSG00000164742.13	ADCY1	3.93908	1.62e-09	5.84e-08
ENSG00000241395.3	RN7SL344P	-4.84469	1.62e-09	5.85e-08
ENSG00000265735.2	NA	-7.86597	1.63e-09	5.86e-08
ENSG00000133083.13	DCLK1	3.50633	1.64e-09	5.88e-08
ENSG00000128016.5	ZFP36	-2.27037	1.68e-09	6.01e-08
ENSG00000125814.16	NAPB	3.12019	1.68e-09	6.01e-08
ENSG00000243811.6	APOBEC3D	-2.1821	1.68e-09	6.02e-08
ENSG00000251497.2	PITPNM2-AS1	-6.13919	1.71e-09	6.09e-08
ENSG00000196361.8	ELAVL3	13.5873	1.75e-09	6.22e-08
ENSG00000161405.15	IKZF3	-4.14098	1.78e-09	6.35e-08
ENSG00000236853.1	OR2R1P	-6.40108	1.79e-09	6.35e-08
ENSG00000158488.14	CD1E	-4.76438	1.81e-09	6.42e-08
ENSG00000273797.1	NA	-4.50413	1.81e-09	6.43e-08
ENSG00000277563.1	NA	-7.24324	1.85e-09	6.54e-08
ENSG00000170915.8	PAQR8	3.69937	1.86e-09	6.59e-08
ENSG00000241291.3	RN7SL791P	-7.75111	1.87e-09	6.59e-08
ENSG00000181741.7	NA	-5.51189	1.88e-09	6.62e-08
ENSG00000183813.6	CCR4	-5.0164	1.89e-09	6.66e-08
ENSG00000162302.11	RPS6KA4	2.52105	1.93e-09	6.77e-08
ENSG00000216306.3	KRT19P2	-7.74033	1.94e-09	6.81e-08
ENSG00000267257.1	NA	-7.26575	1.97e-09	6.89e-08
ENSG00000225243.4	NA	-5.74682	1.97e-09	6.89e-08
ENSG00000211848.1	TRAJ41	-7.18712	2.08e-09	7.27e-08
ENSG00000265871.1	MIR3174	-5.35611	2.13e-09	7.45e-08
ENSG00000234167.1	ELOBP4	-7.25888	2.17e-09	7.58e-08
ENSG00000207008.1	SNORA54	-7.26194	2.19e-09	7.63e-08
ENSG00000266720.2	RN7SL14P	-9.24825	2.19e-09	7.63e-08
ENSG00000163359.14	COL6A3	-2.58018	2.2e-09	7.66e-08
ENSG00000231087.2	FDPSP7	-7.43589	2.22e-09	7.7e-08
ENSG00000275186.1	NA	-8.00317	2.22e-09	7.7e-08
ENSG00000117122.12	MFAP2	-4.09438	2.23e-09	7.71e-08
ENSG00000253811.1	NA	-5.47731	2.28e-09	7.9e-08
ENSG00000130720.11	FIBCD1	7.57592	2.29e-09	7.91e-08
ENSG00000263905.2	RN7SL555P	-8.09316	2.33e-09	8.01e-08
ENSG00000172752.13	COL6A5	-7.48151	2.35e-09	8.1e-08
ENSG00000202273.1	NA	-5.75227	2.4e-09	8.25e-08
ENSG00000069712.10	NA	2.58386	2.41e-09	8.26e-08
ENSG00000268316.1	NA	-3.929	2.41e-09	8.26e-08
ENSG00000267673.5	FDX2	3.79479	2.43e-09	8.33e-08
ENSG00000233254.1	RPL21P134	-6.11813	2.43e-09	8.33e-08
ENSG00000242158.3	RN7SL361P	-8.15224	2.45e-09	8.38e-08
ENSG00000240097.1	NA	-4.93249	2.46e-09	8.38e-08
ENSG00000172061.8	LRRC15	-4.46168	2.47e-09	8.43e-08
ENSG00000215208.3	KRT18P60	-8.29467	2.48e-09	8.44e-08
ENSG00000205038.10	PKHD1L1	-3.91058	2.5e-09	8.49e-08
ENSG00000084710.12	EFR3B	4.40356	2.5e-09	8.49e-08
ENSG00000266946.1	NA	-5.4575	2.51e-09	8.49e-08
ENSG00000228382.1	NA	-4.9997	2.52e-09	8.54e-08
ENSG00000141576.13	RNF157	3.71821	2.53e-09	8.56e-08
ENSG00000242547.3	RN7SL169P	-6.65902	2.56e-09	8.65e-08
ENSG00000154016.12	GRAP	-6.18777	2.56e-09	8.65e-08
ENSG00000206848.1	RNU6-890P	-4.60453	2.58e-09	8.69e-08
ENSG00000235997.2	NA	-4.80496	2.59e-09	8.71e-08
ENSG00000204655.10	MOG	5.72917	2.63e-09	8.81e-08
ENSG00000275479.1	NA	6.07912	2.64e-09	8.83e-08
ENSG00000136546.12	SCN7A	-5.23958	2.65e-09	8.86e-08
ENSG00000240235.3	RN7SL794P	-7.95409	2.66e-09	8.88e-08
ENSG00000109846.6	CRYAB	3.95222	2.71e-09	9.04e-08
ENSG00000108691.8	CCL2	-2.35568	2.72e-09	9.05e-08
ENSG00000222346.1	RNA5SP237	-5.11508	2.72e-09	9.07e-08
ENSG00000115252.17	PDE1A	3.40792	2.8e-09	9.31e-08
ENSG00000235802.1	NA	-7.04784	2.83e-09	9.39e-08
ENSG00000227496.1	NA	8.8736	2.84e-09	9.39e-08
ENSG00000102385.11	DRP2	4.92628	2.84e-09	9.39e-08
ENSG00000139292.11	LGR5	-5.63521	2.9e-09	9.58e-08
ENSG00000278862.1	NA	-6.40407	2.92e-09	9.63e-08
ENSG00000116254.16	CHD5	8.16992	2.92e-09	9.63e-08
ENSG00000113070.7	HBEGF	-2.13452	2.94e-09	9.68e-08
ENSG00000178821.11	TMEM52	7.33118	2.98e-09	9.79e-08
ENSG00000205927.4	OLIG2	8.35973	2.99e-09	9.82e-08
ENSG00000125652.6	ALKBH7	2.43315	3.01e-09	9.88e-08
ENSG00000265107.2	GJA5	-2.87293	3.03e-09	9.92e-08
ENSG00000213638.5	ADAT3	9.79883	3.05e-09	9.99e-08
ENSG00000243124.3	RN7SL643P	-7.86895	3.06e-09	1e-07
ENSG00000241074.3	RN7SL813P	-7.79098	3.06e-09	1e-07
ENSG00000278341.1	NA	6.80988	3.1e-09	1.01e-07
ENSG00000271983.1	NA	6.76061	3.11e-09	1.01e-07
ENSG00000207952.1	MIR624	-5.57754	3.11e-09	1.01e-07
ENSG00000240997.3	RN7SL183P	-8.93753	3.12e-09	1.01e-07
ENSG00000013016.13	EHD3	2.52104	3.12e-09	1.01e-07
ENSG00000205177.6	C11orf91	-5.93636	3.13e-09	1.01e-07
ENSG00000264173.1	NA	-8.40248	3.14e-09	1.02e-07
ENSG00000182871.13	COL18A1	-2.05227	3.15e-09	1.02e-07
ENSG00000245148.2	ARAP1-AS2	-2.68386	3.17e-09	1.02e-07
ENSG00000007933.11	FMO3	-2.9519	3.18e-09	1.03e-07
ENSG00000207813.1	MIR605	-6.79972	3.2e-09	1.03e-07
ENSG00000144230.15	GPR17	-10.0103	3.23e-09	1.04e-07
ENSG00000199598.1	RNU6-859P	-7.99599	3.25e-09	1.04e-07
ENSG00000253912.1	NA	-6.39769	3.25e-09	1.04e-07
ENSG00000263511.1	MIR5699	-7.77719	3.26e-09	1.04e-07
ENSG00000201554.1	NA	-4.46535	3.26e-09	1.04e-07
ENSG00000227056.2	RPL6P2	-4.66752	3.31e-09	1.06e-07
ENSG00000226599.1	NA	-4.97149	3.32e-09	1.06e-07
ENSG00000021300.12	PLEKHB1	3.27409	3.34e-09	1.07e-07
ENSG00000260325.1	HSPB9	7.10809	3.37e-09	1.07e-07
ENSG00000261550.1	NA	-8.45982	3.38e-09	1.08e-07
ENSG00000171916.15	LGALS9C	-7.3162	3.4e-09	1.08e-07
ENSG00000163013.10	FBXO41	2.32697	3.46e-09	1.1e-07
ENSG00000013297.9	CLDN11	2.91151	3.47e-09	1.1e-07
ENSG00000276104.1	NA	-9.59491	3.47e-09	1.1e-07
ENSG00000266594.1	MIR4766	-5.90396	3.48e-09	1.1e-07
ENSG00000239946.1	ZBTB20-AS3	-5.05236	3.5e-09	1.11e-07
ENSG00000171368.11	TPPP	3.98012	3.65e-09	1.15e-07
ENSG00000234287.1	NA	6.00717	3.66e-09	1.16e-07
ENSG00000258915.1	NA	-6.3234	3.68e-09	1.16e-07
ENSG00000159082.16	SYNJ1	2.11584	3.68e-09	1.16e-07
ENSG00000187955.10	COL14A1	-2.8561	3.75e-09	1.18e-07
ENSG00000270764.1	NA	-5.92886	3.76e-09	1.18e-07
ENSG00000251785.1	RNA5SP20	-4.38045	3.8e-09	1.19e-07
ENSG00000165197.4	VEGFD	-4.74082	3.81e-09	1.2e-07
ENSG00000276699.1	TRAJ36	-4.8689	3.86e-09	1.21e-07
ENSG00000253733.3	LZTS1-AS1	-5.0527	3.89e-09	1.22e-07
ENSG00000240545.3	RN7SL492P	-7.65274	3.94e-09	1.23e-07
ENSG00000256314.1	NA	-6.17397	3.97e-09	1.24e-07
ENSG00000162881.6	OXER1	-2.48041	3.98e-09	1.24e-07
ENSG00000245164.5	LINC00861	-4.2072	3.99e-09	1.24e-07
ENSG00000227892.1	OR5P4P	-7.37885	4e-09	1.24e-07
ENSG00000102854.13	MSLN	-13.9283	4.02e-09	1.25e-07
ENSG00000244710.3	RN7SL47P	-6.50824	4.06e-09	1.26e-07
ENSG00000198838.10	RYR3	3.30344	4.09e-09	1.27e-07
ENSG00000131910.4	NR0B2	-6.33726	4.12e-09	1.28e-07
ENSG00000237914.4	SIRPG-AS1	-6.22185	4.15e-09	1.28e-07
ENSG00000255987.1	NA	-5.6393	4.19e-09	1.29e-07
ENSG00000211870.1	TRAJ19	-6.35874	4.2e-09	1.29e-07
ENSG00000278366.1	NA	-5.46714	4.22e-09	1.3e-07
ENSG00000260601.1	NA	-4.90359	4.22e-09	1.3e-07
ENSG00000248228.1	SLIT2-IT1	-5.38244	4.31e-09	1.32e-07
ENSG00000244264.3	RN7SL597P	-8.01596	4.36e-09	1.34e-07
ENSG00000186487.16	MYT1L	9.55496	4.41e-09	1.35e-07
ENSG00000248844.5	LINC02753	-6.49496	4.51e-09	1.38e-07
ENSG00000243422.1	RPL23AP49	4.61246	4.53e-09	1.39e-07
ENSG00000108405.3	P2RX1	-5.28592	4.56e-09	1.39e-07
ENSG00000148482.10	SLC39A12	6.41737	4.56e-09	1.39e-07
ENSG00000167191.10	GPRC5B	3.6237	4.56e-09	1.39e-07
ENSG00000114786.14	ABHD14A-ACY1	-5.70377	4.68e-09	1.42e-07
ENSG00000260152.2	NA	-6.3987	4.73e-09	1.44e-07
ENSG00000239398.3	RN7SL342P	-8.78761	4.77e-09	1.45e-07
ENSG00000092345.12	DAZL	-8.99195	4.78e-09	1.45e-07
ENSG00000266533.1	MIR3619	-7.12133	4.78e-09	1.45e-07
ENSG00000135519.6	KCNH3	8.84105	4.78e-09	1.45e-07
ENSG00000131982.5	NA	-4.69055	4.91e-09	1.48e-07
ENSG00000104888.8	SLC17A7	8.51662	4.94e-09	1.49e-07
ENSG00000240265.1	NA	-7.68327	5.09e-09	1.53e-07
ENSG00000237734.1	NA	-5.44379	5.15e-09	1.55e-07
ENSG00000229953.1	NA	7.34038	5.23e-09	1.57e-07
ENSG00000113088.5	GZMK	-4.1737	5.23e-09	1.57e-07
ENSG00000215788.8	TNFRSF25	-2.82995	5.26e-09	1.58e-07
ENSG00000019505.6	SYT13	7.0406	5.27e-09	1.58e-07
ENSG00000262133.1	NA	-6.10732	5.31e-09	1.59e-07
ENSG00000264275.1	RN7SL753P	-7.78409	5.35e-09	1.6e-07
ENSG00000260230.2	FRRS1L	7.09559	5.4e-09	1.62e-07
ENSG00000173890.15	GPR160	-2.10891	5.45e-09	1.63e-07
ENSG00000255342.1	NA	-6.50081	5.46e-09	1.63e-07
ENSG00000272215.1	NA	-4.17292	5.53e-09	1.65e-07
ENSG00000157445.13	CACNA2D3	3.03916	5.62e-09	1.67e-07
ENSG00000265885.2	RN7SL783P	-7.61441	5.63e-09	1.67e-07
ENSG00000170276.5	HSPB2	-5.7059	5.66e-09	1.68e-07
ENSG00000258498.5	DIO3OS	-4.64702	5.72e-09	1.7e-07
ENSG00000119737.5	GPR75	2.40909	5.72e-09	1.7e-07
ENSG00000223711.1	NA	7.63138	5.83e-09	1.73e-07
ENSG00000198934.4	MAGEE1	3.05789	5.85e-09	1.73e-07
ENSG00000261693.1	NA	6.52387	5.97e-09	1.76e-07
ENSG00000239224.3	RN7SL546P	-9.00616	5.97e-09	1.76e-07
ENSG00000167508.9	MVD	2.11792	5.99e-09	1.77e-07
ENSG00000166819.10	PLIN1	4.21408	6.03e-09	1.77e-07
ENSG00000248870.1	NA	-6.59684	6.04e-09	1.78e-07
ENSG00000266420.2	RN7SL118P	-6.19776	6.09e-09	1.79e-07
ENSG00000235172.6	LINC01366	-7.49592	6.1e-09	1.79e-07
ENSG00000145864.11	GABRB2	6.56919	6.11e-09	1.79e-07
ENSG00000252719.1	NA	-4.60676	6.18e-09	1.81e-07
ENSG00000269890.1	NA	-2.419	6.27e-09	1.83e-07
ENSG00000224340.1	RPL21P21	-5.61442	6.35e-09	1.86e-07
ENSG00000178562.16	CD28	-3.14517	6.37e-09	1.86e-07
ENSG00000276359.1	NA	-4.89941	6.42e-09	1.87e-07
ENSG00000105270.13	CLIP3	3.66449	6.43e-09	1.88e-07
ENSG00000260392.4	NA	-4.05077	6.48e-09	1.89e-07
ENSG00000201547.1	NA	-7.16002	6.51e-09	1.89e-07
ENSG00000265763.3	ZNF488	5.08847	6.54e-09	1.9e-07
ENSG00000137809.15	ITGA11	-2.44574	6.58e-09	1.91e-07
ENSG00000264618.2	RN7SL732P	-6.17402	6.6e-09	1.91e-07
ENSG00000255154.6	HTD2	-2.99497	6.6e-09	1.91e-07
ENSG00000248925.1	NA	4.20029	6.62e-09	1.92e-07
ENSG00000214975.4	NA	2.22528	6.63e-09	1.92e-07
ENSG00000100368.12	CSF2RB	-2.86732	6.64e-09	1.92e-07
ENSG00000280587.1	NA	-7.02793	6.64e-09	1.92e-07
ENSG00000258869.1	LINC02312	-5.42391	6.75e-09	1.94e-07
ENSG00000265215.1	MIR4269	-6.766	6.75e-09	1.94e-07
ENSG00000274335.1	NA	-5.58554	6.76e-09	1.95e-07
ENSG00000265507.1	MIR4435-1	-7.17219	6.79e-09	1.95e-07
ENSG00000111405.7	ENDOU	4.34997	6.88e-09	1.97e-07
ENSG00000143333.6	RGS16	-2.79027	7.02e-09	2.01e-07
ENSG00000207988.1	MIR576	-4.72679	7.03e-09	2.01e-07
ENSG00000246084.2	LINC02325	-6.0396	7.06e-09	2.02e-07
ENSG00000234135.2	RPL23AP83	-9.68846	7.11e-09	2.03e-07
ENSG00000197768.9	STPG3	6.61102	7.13e-09	2.03e-07
ENSG00000275529.1	SNORD116-4	-5.70077	7.17e-09	2.04e-07
ENSG00000244618.3	RN7SL334P	-7.36699	7.18e-09	2.04e-07
ENSG00000279230.1	NA	-6.30021	7.2e-09	2.05e-07
ENSG00000261678.2	SCRT1	11.5735	7.21e-09	2.05e-07
ENSG00000163219.10	ARHGAP25	-2.01108	7.24e-09	2.06e-07
ENSG00000083067.21	TRPM3	4.66413	7.26e-09	2.06e-07
ENSG00000142408.2	CACNG8	4.65443	7.31e-09	2.07e-07
ENSG00000211885.1	TRAJ4	-7.05536	7.36e-09	2.08e-07
ENSG00000235131.1	NA	-7.73417	7.51e-09	2.12e-07
ENSG00000231132.1	NA	-5.67734	7.6e-09	2.14e-07
ENSG00000135119.13	RNFT2	2.52106	7.6e-09	2.14e-07
ENSG00000105219.7	CCNP	7.77997	7.63e-09	2.15e-07
ENSG00000211843.1	TRAJ46	-6.77254	7.69e-09	2.16e-07
ENSG00000198825.10	INPP5F	2.39838	7.78e-09	2.19e-07
ENSG00000281358.1	RASSF1-AS1	6.74188	7.79e-09	2.19e-07
ENSG00000177432.6	NAP1L5	2.88311	7.83e-09	2.2e-07
ENSG00000240750.3	RN7SL559P	-5.88551	7.89e-09	2.21e-07
ENSG00000262227.1	NA	5.99303	7.94e-09	2.22e-07
ENSG00000183049.11	CAMK1D	2.1385	7.96e-09	2.23e-07
ENSG00000226291.1	NA	-7.29072	7.97e-09	2.23e-07
ENSG00000116748.18	AMPD1	-4.58163	7.99e-09	2.23e-07
ENSG00000278000.1	NA	2.92488	8e-09	2.23e-07
ENSG00000271933.1	NA	-2.39211	8.07e-09	2.25e-07
ENSG00000053438.8	NNAT	3.48899	8.07e-09	2.25e-07
ENSG00000271181.1	NA	-7.63262	8.12e-09	2.26e-07
ENSG00000088367.19	EPB41L1	2.19879	8.14e-09	2.26e-07
ENSG00000136048.12	DRAM1	-2.07774	8.21e-09	2.28e-07
ENSG00000272081.1	NA	6.7279	8.22e-09	2.28e-07
ENSG00000270980.1	NA	-6.99323	8.27e-09	2.29e-07
ENSG00000264292.1	MIR2467	-6.76543	8.28e-09	2.29e-07
ENSG00000169085.10	VXN	3.86542	8.3e-09	2.29e-07
ENSG00000263823.1	NA	2.94916	8.32e-09	2.3e-07
ENSG00000274350.1	RN7SL853P	-7.3254	8.34e-09	2.3e-07
ENSG00000248099.3	INSL3	8.08079	8.36e-09	2.3e-07
ENSG00000225879.1	NA	-5.58177	8.46e-09	2.33e-07
ENSG00000207962.1	MIR30C1	-6.55059	8.59e-09	2.36e-07
ENSG00000221808.1	MIR1256	-5.7709	8.6e-09	2.36e-07
ENSG00000232375.1	NA	-5.85413	8.67e-09	2.38e-07
ENSG00000264429.1	MIR3183	-7.47363	8.68e-09	2.38e-07
ENSG00000253163.1	NA	-6.57157	8.69e-09	2.38e-07
ENSG00000134121.8	CHL1	3.97922	8.77e-09	2.4e-07
ENSG00000251966.2	NA	-7.06444	8.81e-09	2.4e-07
ENSG00000081692.11	JMJD4	2.04573	9e-09	2.45e-07
ENSG00000079313.10	REXO1	2.00496	9e-09	2.45e-07
ENSG00000136267.12	DGKB	6.46439	9.03e-09	2.45e-07
ENSG00000106689.9	LHX2	5.41689	9.03e-09	2.45e-07
ENSG00000188760.9	TMEM198	2.49112	9.04e-09	2.45e-07
ENSG00000258268.1	NA	-4.87889	9.08e-09	2.46e-07
ENSG00000234562.1	NA	-4.47614	9.08e-09	2.46e-07
ENSG00000272115.1	NA	-5.91253	9.09e-09	2.46e-07
ENSG00000136859.8	ANGPTL2	-2.05577	9.32e-09	2.52e-07
ENSG00000214867.3	NA	-6.11389	9.37e-09	2.53e-07
ENSG00000134982.15	APC	2.08819	9.48e-09	2.56e-07
ENSG00000243049.3	RN7SL33P	-7.88699	9.51e-09	2.56e-07
ENSG00000008086.9	CDKL5	2.11918	9.56e-09	2.57e-07
ENSG00000241347.3	RN7SL466P	-8.31746	9.63e-09	2.59e-07
ENSG00000152932.7	RAB3C	6.62755	9.64e-09	2.59e-07
ENSG00000244139.3	RN7SL397P	-8.83773	9.66e-09	2.59e-07
ENSG00000166257.7	SCN3B	5.72088	9.66e-09	2.59e-07
ENSG00000263993.2	RN7SL786P	-7.51504	9.75e-09	2.61e-07
ENSG00000249669.6	NA	-2.10338	9.91e-09	2.65e-07
ENSG00000211892.3	IGHG4	-4.90718	9.97e-09	2.66e-07
ENSG00000267141.1	NA	-5.94665	9.99e-09	2.67e-07
ENSG00000241032.3	RN7SL709P	-8.15445	1e-08	2.67e-07
ENSG00000087258.12	GNAO1	4.74657	1.01e-08	2.68e-07
ENSG00000227681.4	NA	-5.24197	1.01e-08	2.68e-07
ENSG00000103647.11	CORO2B	3.69742	1.01e-08	2.69e-07
ENSG00000240205.3	RN7SL865P	-7.11583	1.03e-08	2.75e-07
ENSG00000254838.5	GVINP1	-2.17787	1.04e-08	2.76e-07
ENSG00000240487.1	FAM214BP1	-8.10848	1.04e-08	2.77e-07
ENSG00000267857.2	NA	-5.49114	1.05e-08	2.77e-07
ENSG00000067715.12	SYT1	4.86451	1.05e-08	2.78e-07
ENSG00000224220.1	NA	-3.79708	1.05e-08	2.78e-07
ENSG00000265820.1	MIR3177	-7.14324	1.05e-08	2.78e-07
ENSG00000241073.1	NA	-5.93188	1.05e-08	2.78e-07
ENSG00000241834.3	RN7SL149P	-7.11737	1.07e-08	2.82e-07
ENSG00000230912.1	NA	-5.68434	1.07e-08	2.82e-07
ENSG00000225513.1	NA	-4.41961	1.07e-08	2.83e-07
ENSG00000204531.14	POU5F1	-2.51644	1.08e-08	2.85e-07
ENSG00000249684.4	NA	3.3286	1.09e-08	2.86e-07
ENSG00000201157.1	NA	-6.18472	1.09e-08	2.87e-07
ENSG00000145362.15	ANK2	4.35008	1.1e-08	2.88e-07
ENSG00000274302.1	NA	-7.11436	1.11e-08	2.92e-07
ENSG00000279020.1	C18orf15	-5.57165	1.12e-08	2.93e-07
ENSG00000240306.2	RN7SL100P	-7.23624	1.12e-08	2.94e-07
ENSG00000271065.1	NA	-6.28697	1.13e-08	2.95e-07
ENSG00000263968.2	RN7SL381P	-2.96452	1.13e-08	2.95e-07
ENSG00000256020.1	NA	-6.31437	1.13e-08	2.95e-07
ENSG00000144290.15	SLC4A10	6.95011	1.13e-08	2.95e-07
ENSG00000240936.3	RN7SL554P	-7.00836	1.13e-08	2.95e-07
ENSG00000266097.1	MIR5192	-5.87383	1.14e-08	2.95e-07
ENSG00000223802.6	CERS1	5.98513	1.14e-08	2.95e-07
ENSG00000187186.13	LOC730098	6.41082	1.14e-08	2.95e-07
ENSG00000259307.1	NA	-6.93993	1.14e-08	2.97e-07
ENSG00000242855.3	RN7SL496P	-7.30945	1.15e-08	2.98e-07
ENSG00000202059.1	NA	-6.37205	1.16e-08	2.99e-07
ENSG00000279976.1	NA	-5.019	1.16e-08	3.01e-07
ENSG00000227145.1	IL21-AS1	-4.74138	1.17e-08	3.02e-07
ENSG00000084444.12	FAM234B	2.17442	1.17e-08	3.02e-07
ENSG00000168484.11	SFTPC	-7.04449	1.17e-08	3.02e-07
ENSG00000211448.10	DIO2	5.00812	1.18e-08	3.04e-07
ENSG00000236709.1	DAPK1-IT1	-4.9612	1.18e-08	3.04e-07
ENSG00000271737.1	NA	6.60189	1.19e-08	3.05e-07
ENSG00000122592.7	HOXA7	-5.15287	1.21e-08	3.11e-07
ENSG00000265254.1	NA	6.03492	1.21e-08	3.11e-07
ENSG00000132938.17	MTUS2	4.1289	1.22e-08	3.13e-07
ENSG00000239560.3	RN7SL479P	-7.26098	1.22e-08	3.13e-07
ENSG00000117152.12	RGS4	4.29942	1.23e-08	3.15e-07
ENSG00000224796.1	RPL32P1	-4.18306	1.24e-08	3.16e-07
ENSG00000267610.2	NA	-7.75266	1.24e-08	3.16e-07
ENSG00000157873.16	TNFRSF14	-2.0418	1.25e-08	3.19e-07
ENSG00000104381.11	GDAP1	2.43497	1.26e-08	3.2e-07
ENSG00000211990.1	NA	-6.90539	1.26e-08	3.21e-07
ENSG00000243307.2	NA	-7.84227	1.26e-08	3.21e-07
ENSG00000239823.2	NA	-6.975	1.27e-08	3.22e-07
ENSG00000138944.7	SHISAL1	4.2349	1.27e-08	3.22e-07
ENSG00000215867.4	KRT18P57	-6.19238	1.27e-08	3.22e-07
ENSG00000272078.1	NA	-2.69622	1.3e-08	3.3e-07
ENSG00000274614.1	SALL4P4	-5.94358	1.32e-08	3.35e-07
ENSG00000233306.2	TRGV2	-5.25138	1.33e-08	3.36e-07
ENSG00000155093.16	PTPRN2	3.19397	1.33e-08	3.37e-07
ENSG00000227220.1	NA	-6.11673	1.34e-08	3.37e-07
ENSG00000275997.1	NA	-7.19836	1.34e-08	3.39e-07
ENSG00000280527.1	NA	6.19309	1.34e-08	3.39e-07
ENSG00000184524.5	CEND1	9.64605	1.36e-08	3.41e-07
ENSG00000005513.9	SOX8	11.4707	1.38e-08	3.46e-07
ENSG00000201555.1	NA	-5.75573	1.39e-08	3.49e-07
ENSG00000259920.1	NA	3.75163	1.39e-08	3.49e-07
ENSG00000170356.8	OR2A20P	-6.72818	1.4e-08	3.5e-07
ENSG00000146285.12	SCML4	-4.62492	1.4e-08	3.51e-07
ENSG00000241525.4	LOC105371430	-5.01385	1.41e-08	3.52e-07
ENSG00000264535.1	NA	-5.58245	1.43e-08	3.56e-07
ENSG00000221555.1	NA	-5.22361	1.43e-08	3.56e-07
ENSG00000152092.14	ASTN1	6.26489	1.43e-08	3.57e-07
ENSG00000273796.1	NA	-6.85123	1.45e-08	3.6e-07
ENSG00000230997.5	NA	-6.70419	1.45e-08	3.6e-07
ENSG00000275162.1	NA	-8.14477	1.45e-08	3.6e-07
ENSG00000215227.4	NUTF2P5	-6.59321	1.46e-08	3.62e-07
ENSG00000248329.4	APELA	-7.26826	1.47e-08	3.64e-07
ENSG00000237886.1	NA	9.14732	1.47e-08	3.64e-07
ENSG00000213744.3	RPS10P14	-6.93157	1.48e-08	3.66e-07
ENSG00000221331.1	MIR548Q	-6.91414	1.48e-08	3.66e-07
ENSG00000224066.1	NA	6.31601	1.48e-08	3.66e-07
ENSG00000265642.1	NA	-5.04742	1.48e-08	3.67e-07
ENSG00000237679.2	VDAC1P11	-4.55933	1.49e-08	3.68e-07
ENSG00000172572.6	PDE3A	-2.25168	1.5e-08	3.69e-07
ENSG00000229276.1	NA	-4.02047	1.5e-08	3.71e-07
ENSG00000217041.1	NA	-5.36601	1.51e-08	3.71e-07
ENSG00000232192.1	KIF26B-AS1	-4.93195	1.51e-08	3.71e-07
ENSG00000221771.1	MIR1205	-4.89895	1.51e-08	3.71e-07
ENSG00000249170.1	LOC107986208	-6.17076	1.52e-08	3.72e-07
ENSG00000276737.1	NA	-8.51512	1.52e-08	3.73e-07
ENSG00000239910.3	RN7SL530P	-5.32325	1.52e-08	3.73e-07
ENSG00000115526.9	CHST10	2.25763	1.52e-08	3.73e-07
ENSG00000211674.2	NA	-6.94304	1.55e-08	3.8e-07
ENSG00000211886.1	TRAJ3	-6.72829	1.57e-08	3.83e-07
ENSG00000171056.7	SOX7	-2.61971	1.58e-08	3.86e-07
ENSG00000180447.6	GAS1	-3.06928	1.58e-08	3.86e-07
ENSG00000141837.17	CACNA1A	4.70136	1.58e-08	3.86e-07
ENSG00000240606.3	RN7SL564P	-7.89935	1.59e-08	3.86e-07
ENSG00000277423.1	NA	-7.14054	1.59e-08	3.87e-07
ENSG00000008277.13	ADAM22	2.76279	1.59e-08	3.87e-07
ENSG00000236324.1	NA	-4.67483	1.6e-08	3.88e-07
ENSG00000183186.6	C2CD4C	8.28692	1.6e-08	3.9e-07
ENSG00000132639.11	SNAP25	9.44167	1.61e-08	3.91e-07
ENSG00000244335.3	RN7SL687P	-6.75432	1.62e-08	3.93e-07
ENSG00000224593.1	NA	-5.4095	1.63e-08	3.95e-07
ENSG00000144647.5	POMGNT2	2.26489	1.66e-08	4.01e-07
ENSG00000248393.1	NA	-5.68205	1.7e-08	4.11e-07
ENSG00000013725.13	CD6	-3.37882	1.7e-08	4.11e-07
ENSG00000170522.8	ELOVL6	2.56867	1.71e-08	4.13e-07
ENSG00000127074.13	RGS13	-4.26965	1.71e-08	4.13e-07
ENSG00000228280.1	NA	-4.11854	1.73e-08	4.18e-07
ENSG00000278737.1	NA	-7.62496	1.75e-08	4.21e-07
ENSG00000183044.10	ABAT	2.70105	1.75e-08	4.21e-07
ENSG00000237980.1	NA	-10.4264	1.75e-08	4.21e-07
ENSG00000251215.1	NA	-5.49804	1.76e-08	4.22e-07
ENSG00000263527.1	MIR4526	-6.07486	1.77e-08	4.24e-07
ENSG00000197191.4	CYSRT1	8.3932	1.78e-08	4.26e-07
ENSG00000237015.1	NA	6.20984	1.78e-08	4.26e-07
ENSG00000242583.1	KMT5AP3	-6.08279	1.79e-08	4.27e-07
ENSG00000259073.1	FOXN3-AS2	-5.63216	1.79e-08	4.27e-07
ENSG00000150656.13	CNDP1	6.02313	1.8e-08	4.29e-07
ENSG00000264934.1	MIR4265	-7.28538	1.8e-08	4.29e-07
ENSG00000254401.1	NA	-6.07106	1.8e-08	4.3e-07
ENSG00000231726.2	NA	-5.58049	1.82e-08	4.33e-07
ENSG00000244124.1	NA	-2.25398	1.83e-08	4.34e-07
ENSG00000276047.1	RN7SL711P	-7.51703	1.83e-08	4.34e-07
ENSG00000107518.15	ATRNL1	5.7651	1.85e-08	4.4e-07
ENSG00000276166.1	NA	5.90097	1.85e-08	4.4e-07
ENSG00000105967.14	TFEC	-2.00608	1.89e-08	4.47e-07
ENSG00000221476.1	MIR1827	-6.02387	1.91e-08	4.52e-07
ENSG00000227195.7	MIR663AHG	-6.84848	1.93e-08	4.56e-07
ENSG00000106123.10	EPHB6	3.74196	1.93e-08	4.56e-07
ENSG00000266155.2	NA	-4.52644	1.94e-08	4.58e-07
ENSG00000093072.14	ADA2	-2.50623	1.95e-08	4.6e-07
ENSG00000150625.15	GPM6A	6.4455	1.96e-08	4.61e-07
ENSG00000275803.1	RN7SL736P	-6.41852	1.96e-08	4.62e-07
ENSG00000224644.1	NA	-7.1649	2.03e-08	4.77e-07
ENSG00000231254.2	PCED1CP	-6.89903	2.03e-08	4.77e-07
ENSG00000183715.12	OPCML	6.05418	2.04e-08	4.79e-07
ENSG00000176490.4	DIRAS1	4.91862	2.04e-08	4.79e-07
ENSG00000128266.8	GNAZ	4.14338	2.04e-08	4.79e-07
ENSG00000264792.1	MIR4637	-7.20951	2.05e-08	4.79e-07
ENSG00000265327.2	RN7SL411P	-6.61901	2.06e-08	4.82e-07
ENSG00000239888.3	RN7SL792P	-6.8877	2.07e-08	4.83e-07
ENSG00000273391.1	NA	6.41662	2.09e-08	4.87e-07
ENSG00000255456.1	NA	-7.04268	2.09e-08	4.89e-07
ENSG00000267412.1	NA	-6.0344	2.1e-08	4.9e-07
ENSG00000259546.1	NA	-4.63389	2.14e-08	4.99e-07
ENSG00000279852.1	NA	-4.1652	2.16e-08	5.02e-07
ENSG00000276322.1	NA	-9.48662	2.16e-08	5.03e-07
ENSG00000211949.3	IGHV3-23	-6.54773	2.17e-08	5.05e-07
ENSG00000261115.4	TMEM178B	4.23091	2.18e-08	5.05e-07
ENSG00000213279.2	NA	-5.98751	2.19e-08	5.07e-07
ENSG00000252164.1	RNA5SP282	-5.53243	2.2e-08	5.08e-07
ENSG00000268199.2	NA	-5.90814	2.2e-08	5.08e-07
ENSG00000204851.6	PNMA8B	4.68169	2.2e-08	5.09e-07
ENSG00000105467.7	SYNGR4	8.4654	2.24e-08	5.17e-07
ENSG00000223890.1	NA	-4.71119	2.24e-08	5.18e-07
ENSG00000241151.1	NA	-5.52374	2.27e-08	5.23e-07
ENSG00000262833.1	LOC101928855	-6.13753	2.28e-08	5.25e-07
ENSG00000273821.1	NA	6.73264	2.29e-08	5.26e-07
ENSG00000280115.1	NA	-6.12261	2.3e-08	5.3e-07
ENSG00000226769.1	GAPDHP54	-6.14385	2.32e-08	5.32e-07
ENSG00000279548.1	NA	-3.91988	2.32e-08	5.32e-07
ENSG00000280080.1	TBC1D22A-AS1	-6.07894	2.32e-08	5.33e-07
ENSG00000107331.15	ABCA2	2.31523	2.34e-08	5.36e-07
ENSG00000251485.1	NA	2.04089	2.35e-08	5.38e-07
ENSG00000197696.8	NMB	2.31957	2.35e-08	5.38e-07
ENSG00000259682.1	NA	-6.25927	2.36e-08	5.4e-07
ENSG00000226928.1	NA	-5.0357	2.36e-08	5.4e-07
ENSG00000235695.1	NA	-5.84941	2.38e-08	5.43e-07
ENSG00000268049.1	NA	8.50185	2.41e-08	5.5e-07
ENSG00000273199.1	NA	6.14432	2.42e-08	5.52e-07
ENSG00000216022.1	NA	-6.30042	2.43e-08	5.53e-07
ENSG00000252634.1	RN7SKP219	-5.84443	2.43e-08	5.53e-07
ENSG00000168546.9	GFRA2	4.92679	2.43e-08	5.53e-07
ENSG00000019991.14	HGF	-2.4107	2.44e-08	5.54e-07
ENSG00000181350.10	LRRC75A	2.00336	2.46e-08	5.59e-07
ENSG00000240787.1	NA	-6.708	2.47e-08	5.6e-07
ENSG00000186310.9	NAP1L3	5.41255	2.48e-08	5.61e-07
ENSG00000243675.1	NA	-4.1066	2.49e-08	5.64e-07
ENSG00000274911.1	NA	-5.82212	2.49e-08	5.64e-07
ENSG00000264160.1	MIR4762	-5.88638	2.51e-08	5.67e-07
ENSG00000109472.12	CPE	3.18675	2.51e-08	5.67e-07
ENSG00000250568.1	NA	-3.97742	2.53e-08	5.7e-07
ENSG00000253008.2	MIR2355	-4.739	2.57e-08	5.79e-07
ENSG00000111863.11	ADTRP	-2.49808	2.58e-08	5.8e-07
ENSG00000118402.5	ELOVL4	5.02351	2.59e-08	5.83e-07
ENSG00000111783.11	RFX4	5.89609	2.6e-08	5.83e-07
ENSG00000253602.2	RN7SL260P	-6.5131	2.65e-08	5.94e-07
ENSG00000100385.12	IL2RB	-2.04593	2.66e-08	5.96e-07
ENSG00000265714.1	NA	-7.39505	2.67e-08	5.98e-07
ENSG00000167895.13	TMC8	-3.37988	2.67e-08	5.99e-07
ENSG00000244194.3	RN7SL218P	-6.51315	2.69e-08	6.02e-07
ENSG00000214820.3	NA	7.10323	2.69e-08	6.03e-07
ENSG00000264462.1	MIR3648-2	-9.01704	2.71e-08	6.06e-07
ENSG00000168427.8	KLHL30	6.39881	2.71e-08	6.06e-07
ENSG00000054356.12	PTPRN	5.50541	2.72e-08	6.07e-07
ENSG00000184163.3	C1QTNF12	6.74367	2.75e-08	6.14e-07
ENSG00000278820.1	NA	6.43604	2.76e-08	6.16e-07
ENSG00000196876.12	SCN8A	3.66344	2.78e-08	6.18e-07
ENSG00000259513.1	NA	-4.57559	2.8e-08	6.22e-07
ENSG00000261644.1	NA	-2.44407	2.81e-08	6.25e-07
ENSG00000263584.1	MIR4480	-7.0267	2.88e-08	6.4e-07
ENSG00000160654.8	CD3G	-3.38892	2.89e-08	6.41e-07
ENSG00000166313.17	APBB1	2.7338	2.91e-08	6.44e-07
ENSG00000266541.1	NA	-5.27894	2.92e-08	6.45e-07
ENSG00000271905.1	NA	-7.4043	2.92e-08	6.45e-07
ENSG00000237226.1	RPS3AP39	-5.62883	2.95e-08	6.51e-07
ENSG00000279805.1	NA	-3.78287	2.97e-08	6.54e-07
ENSG00000108798.7	ABI3	-2.15029	3.01e-08	6.63e-07
ENSG00000274328.1	NA	-6.5403	3.02e-08	6.66e-07
ENSG00000263787.1	NA	-4.71061	3.04e-08	6.68e-07
ENSG00000159164.8	SV2A	4.23573	3.04e-08	6.68e-07
ENSG00000218189.4	NA	-5.80022	3.04e-08	6.68e-07
ENSG00000269919.1	NA	-5.29318	3.1e-08	6.8e-07
ENSG00000149927.16	DOC2A	3.72557	3.14e-08	6.9e-07
ENSG00000145934.14	TENM2	3.6833	3.15e-08	6.9e-07
ENSG00000224361.1	NA	-5.40626	3.16e-08	6.92e-07
ENSG00000108231.10	LGI1	7.868	3.16e-08	6.92e-07
ENSG00000224888.4	NA	4.39177	3.21e-08	7.02e-07
ENSG00000120820.11	GLT8D2	-2.36166	3.36e-08	7.33e-07
ENSG00000236546.1	MYCL-AS1	-6.26902	3.37e-08	7.36e-07
ENSG00000239390.3	RN7SL87P	-7.48955	3.41e-08	7.44e-07
ENSG00000183775.9	KCTD16	4.10801	3.42e-08	7.44e-07
ENSG00000279745.1	NA	-5.08713	3.42e-08	7.44e-07
ENSG00000277739.1	RNA5-8SP10	-7.02875	3.42e-08	7.44e-07
ENSG00000225978.3	NA	9.00915	3.42e-08	7.44e-07
ENSG00000267366.1	NA	-4.08316	3.45e-08	7.49e-07
ENSG00000101542.8	CDH20	4.43696	3.48e-08	7.55e-07
ENSG00000205307.9	SAP25	-5.48963	3.48e-08	7.55e-07
ENSG00000109705.7	NKX3-2	-9.43429	3.55e-08	7.69e-07
ENSG00000256708.1	NA	-6.96754	3.59e-08	7.77e-07
ENSG00000259298.1	NA	-2.04881	3.6e-08	7.79e-07
ENSG00000168490.12	PHYHIP	5.64036	3.65e-08	7.9e-07
ENSG00000248362.1	NA	-8.38965	3.69e-08	7.97e-07
ENSG00000054523.15	KIF1B	2.00489	3.72e-08	8.04e-07
ENSG00000262480.2	SAMD11P1	-6.3332	3.74e-08	8.07e-07
ENSG00000164970.13	FAM219A	2.01141	3.77e-08	8.12e-07
ENSG00000276588.1	RN7SL322P	-7.2716	3.77e-08	8.12e-07
ENSG00000091831.20	ESR1	-2.95751	3.78e-08	8.13e-07
ENSG00000260364.1	NA	-6.00901	3.83e-08	8.23e-07
ENSG00000248727.4	LINC01948	-2.67947	3.83e-08	8.23e-07
ENSG00000101298.12	SNPH	2.98793	3.84e-08	8.25e-07
ENSG00000227825.4	SLC9A7P1	2.63926	3.86e-08	8.27e-07
ENSG00000137261.12	KIAA0319	3.1971	3.87e-08	8.29e-07
ENSG00000268154.2	NA	-6.08869	3.88e-08	8.31e-07
ENSG00000260139.5	CSPG4P13	-6.73617	3.89e-08	8.32e-07
ENSG00000266493.1	NA	-5.43276	3.93e-08	8.41e-07
ENSG00000256056.1	NA	-5.45727	3.95e-08	8.43e-07
ENSG00000249889.1	ALG1L11P	-6.71384	3.95e-08	8.44e-07
ENSG00000256733.1	NA	-4.94797	3.97e-08	8.48e-07
ENSG00000172349.15	IL16	-2.66239	4e-08	8.51e-07
ENSG00000259547.1	CYCSP2	-4.82225	4.02e-08	8.54e-07
ENSG00000276953.1	TRBV12-4	-6.48009	4.04e-08	8.58e-07
ENSG00000236761.5	CTAGE9	-4.26637	4.06e-08	8.61e-07
ENSG00000236564.1	YWHAQP5	-5.4352	4.08e-08	8.64e-07
ENSG00000243488.3	RN7SL337P	-6.31576	4.11e-08	8.71e-07
ENSG00000237547.1	IGHJ2P	-7.32893	4.23e-08	8.95e-07
ENSG00000123119.10	NECAB1	4.2313	4.42e-08	9.32e-07
ENSG00000269194.1	NA	7.06707	4.44e-08	9.36e-07
ENSG00000165124.16	SVEP1	-3.27387	4.45e-08	9.37e-07
ENSG00000162894.10	FCMR	-3.08933	4.46e-08	9.38e-07
ENSG00000179542.14	SLITRK4	5.49218	4.53e-08	9.52e-07
ENSG00000171867.15	PRNP	2.23943	4.58e-08	9.62e-07
ENSG00000237513.1	NA	-4.08729	4.63e-08	9.71e-07
ENSG00000257239.1	NA	-5.81283	4.65e-08	9.74e-07
ENSG00000153976.2	HS3ST3A1	-5.9036	4.65e-08	9.74e-07
ENSG00000274956.2	NA	5.94312	4.74e-08	9.92e-07
ENSG00000226604.2	NA	7.22985	4.74e-08	9.92e-07
ENSG00000277255.1	MIR7854	-6.62443	4.76e-08	9.95e-07
ENSG00000135919.11	SERPINE2	3.05631	4.79e-08	1e-06
ENSG00000202019.1	NA	-4.00632	4.83e-08	1.01e-06
ENSG00000259598.1	NA	-4.75855	4.83e-08	1.01e-06
ENSG00000179840.5	PIK3CD-AS1	-5.62341	4.87e-08	1.01e-06
ENSG00000137880.5	GCHFR	6.52347	4.89e-08	1.02e-06
ENSG00000215946.3	NA	-7.04376	4.9e-08	1.02e-06
ENSG00000211866.1	TRAJ23	-4.24191	4.97e-08	1.03e-06
ENSG00000201672.1	SNORD113-4	7.46092	4.98e-08	1.03e-06
ENSG00000263874.1	LINC00672	2.45062	4.99e-08	1.03e-06
ENSG00000105851.9	PIK3CG	-2.61647	5e-08	1.04e-06
ENSG00000107485.14	GATA3	-4.45075	5.02e-08	1.04e-06
ENSG00000108947.4	EFNB3	3.55868	5.03e-08	1.04e-06
ENSG00000149294.15	NCAM1	4.50027	5.07e-08	1.05e-06
ENSG00000274525.1	NA	6.45288	5.09e-08	1.05e-06
ENSG00000240106.2	RN7SL146P	-6.42649	5.11e-08	1.05e-06
ENSG00000207780.1	MIR648	-6.03428	5.11e-08	1.05e-06
ENSG00000163993.6	S100P	3.6507	5.13e-08	1.06e-06
ENSG00000213290.4	PGK1P2	5.82781	5.16e-08	1.06e-06
ENSG00000252474.1	RNU6-539P	-5.92717	5.16e-08	1.06e-06
ENSG00000260005.5	NA	-4.39115	5.18e-08	1.07e-06
ENSG00000141469.15	SLC14A1	3.43834	5.23e-08	1.07e-06
ENSG00000144837.7	PLA1A	-2.33469	5.24e-08	1.07e-06
ENSG00000261327.4	NA	-6.09926	5.28e-08	1.08e-06
ENSG00000274555.1	NA	-7.03636	5.33e-08	1.09e-06
ENSG00000267676.1	NA	-5.18259	5.33e-08	1.09e-06
ENSG00000232815.1	NA	8.53147	5.37e-08	1.1e-06
ENSG00000160307.8	S100B	4.90567	5.37e-08	1.1e-06
ENSG00000220446.2	NA	-6.16484	5.42e-08	1.11e-06
ENSG00000164692.16	COL1A2	-2.2172	5.43e-08	1.11e-06
ENSG00000207588.1	MIR593	-6.01843	5.48e-08	1.12e-06
ENSG00000173578.7	XCR1	-4.16583	5.57e-08	1.13e-06
ENSG00000243035.3	RN7SL810P	-5.68127	5.58e-08	1.14e-06
ENSG00000236457.1	NA	-4.66305	5.59e-08	1.14e-06
ENSG00000225511.5	NA	3.68707	5.67e-08	1.15e-06
ENSG00000196581.9	AJAP1	5.41265	5.7e-08	1.16e-06
ENSG00000254966.1	NA	2.97397	5.72e-08	1.16e-06
ENSG00000132692.17	BCAN	3.58824	5.72e-08	1.16e-06
ENSG00000272174.1	NA	-6.4702	5.72e-08	1.16e-06
ENSG00000274493.1	MRPS17P5	-6.6213	5.78e-08	1.17e-06
ENSG00000225952.1	NA	-6.73615	5.84e-08	1.18e-06
ENSG00000122224.16	LY9	-3.21659	5.87e-08	1.19e-06
ENSG00000261512.2	NA	6.16878	5.88e-08	1.19e-06
ENSG00000225285.1	NA	7.34384	5.88e-08	1.19e-06
ENSG00000280644.1	NA	-6.56684	5.89e-08	1.19e-06
ENSG00000248682.1	NA	-5.99306	5.93e-08	1.19e-06
ENSG00000271503.4	CCL5	-2.45467	5.98e-08	1.2e-06
ENSG00000255825.1	NA	-6.18324	6e-08	1.21e-06
ENSG00000244620.1	NA	-7.77362	6.02e-08	1.21e-06
ENSG00000279334.1	NA	-5.6874	6.02e-08	1.21e-06
ENSG00000078081.6	LAMP3	-3.17738	6.05e-08	1.21e-06
ENSG00000207291.1	RNU6-30P	7.09815	6.09e-08	1.22e-06
ENSG00000133958.12	UNC79	4.32443	6.14e-08	1.23e-06
ENSG00000252796.1	RNU7-11P	-4.92234	6.16e-08	1.23e-06
ENSG00000230910.2	NA	4.04245	6.16e-08	1.23e-06
ENSG00000023171.13	GRAMD1B	3.47205	6.18e-08	1.24e-06
ENSG00000252914.1	RNU6-789P	-4.55902	6.19e-08	1.24e-06
ENSG00000260273.1	NA	3.02926	6.21e-08	1.24e-06
ENSG00000136378.13	ADAMTS7	-4.21591	6.23e-08	1.24e-06
ENSG00000156113.19	KCNMA1	2.57241	6.24e-08	1.24e-06
ENSG00000263017.1	NA	-7.71889	6.26e-08	1.25e-06
ENSG00000278486.1	YRDCP1	-6.9724	6.27e-08	1.25e-06
ENSG00000213540.3	NA	-6.54605	6.28e-08	1.25e-06
ENSG00000279637.1	NA	-7.12678	6.28e-08	1.25e-06
ENSG00000183918.13	SH2D1A	-3.51259	6.3e-08	1.25e-06
ENSG00000101489.17	CELF4	4.48155	6.41e-08	1.27e-06
ENSG00000244226.1	ILF2P1	-4.39376	6.45e-08	1.28e-06
ENSG00000241067.2	NA	-6.02759	6.46e-08	1.28e-06
ENSG00000157064.9	NMNAT2	3.69841	6.46e-08	1.28e-06
ENSG00000149571.9	KIRREL3	3.6563	6.47e-08	1.28e-06
ENSG00000242121.3	RN7SL267P	-6.27109	6.58e-08	1.3e-06
ENSG00000241461.3	RN7SL182P	-5.91631	6.58e-08	1.3e-06
ENSG00000271511.1	NA	-7.70845	6.62e-08	1.3e-06
ENSG00000267287.1	NA	7.80156	6.62e-08	1.3e-06
ENSG00000261430.1	NA	-5.78042	6.63e-08	1.31e-06
ENSG00000203585.3	LINC02408	-4.72711	6.66e-08	1.31e-06
ENSG00000275215.1	RNA5-8SN3	-7.81534	6.73e-08	1.32e-06
ENSG00000249988.1	NA	-5.21871	6.8e-08	1.33e-06
ENSG00000212939.2	NA	-7.53298	6.82e-08	1.34e-06
ENSG00000105605.6	CACNG7	12.2607	6.86e-08	1.34e-06
ENSG00000154146.11	NRGN	4.01267	6.89e-08	1.35e-06
ENSG00000267592.1	NA	-6.13734	6.95e-08	1.36e-06
ENSG00000275791.1	TRBV10-3	-6.23517	6.97e-08	1.36e-06
ENSG00000231138.1	NA	-5.07062	6.97e-08	1.36e-06
ENSG00000227959.1	NA	6.71186	6.98e-08	1.36e-06
ENSG00000154342.5	WNT3A	-6.0205	7e-08	1.36e-06
ENSG00000265942.2	RN7SL577P	-4.12741	7.11e-08	1.39e-06
ENSG00000240764.3	PCDHGC5	3.38195	7.13e-08	1.39e-06
ENSG00000243505.3	RN7SL240P	-6.98483	7.14e-08	1.39e-06
ENSG00000133069.13	TMCC2	2.69227	7.17e-08	1.4e-06
ENSG00000224531.5	SMIM13	2.20413	7.19e-08	1.4e-06
ENSG00000212719.9	LINC02693	2.1874	7.21e-08	1.4e-06
ENSG00000268388.4	FENDRR	-4.56343	7.24e-08	1.4e-06
ENSG00000200792.1	SNORA80A	-4.30828	7.27e-08	1.41e-06
ENSG00000223060.1	NA	-5.56665	7.29e-08	1.41e-06
ENSG00000147570.8	DNAJC5B	-4.1563	7.3e-08	1.41e-06
ENSG00000199090.1	MIR326	-7.20429	7.34e-08	1.42e-06
ENSG00000108176.13	DNAJC12	2.51656	7.38e-08	1.43e-06
ENSG00000226321.5	CROCC2	-5.8265	7.41e-08	1.43e-06
ENSG00000213760.9	ATP6V1G2	6.16669	7.47e-08	1.44e-06
ENSG00000078098.12	FAP	-2.27631	7.54e-08	1.45e-06
ENSG00000164070.10	HSPA4L	2.24675	7.62e-08	1.46e-06
ENSG00000164400.5	CSF2	-11.3822	7.64e-08	1.47e-06
ENSG00000253385.1	NA	-5.23816	7.75e-08	1.49e-06
ENSG00000166501.11	PRKCB	3.33086	7.76e-08	1.49e-06
ENSG00000127561.13	SYNGR3	5.41837	7.79e-08	1.49e-06
ENSG00000234257.1	SOD2P1	-6.84307	7.8e-08	1.49e-06
ENSG00000179292.4	TMEM151A	11.3295	7.85e-08	1.5e-06
ENSG00000138135.6	CH25H	-2.65938	7.85e-08	1.5e-06
ENSG00000241218.1	CSP2	7.26115	7.86e-08	1.5e-06
ENSG00000049249.7	TNFRSF9	-2.85421	7.87e-08	1.5e-06
ENSG00000259660.2	NA	-4.51124	7.94e-08	1.51e-06
ENSG00000196104.9	SPOCK3	4.89403	7.97e-08	1.52e-06
ENSG00000277586.1	NEFL	8.71114	8.14e-08	1.55e-06
ENSG00000151655.16	ITIH2	3.03471	8.15e-08	1.55e-06
ENSG00000235996.1	NA	-6.32132	8.16e-08	1.55e-06
ENSG00000146670.8	CDCA5	2.03643	8.17e-08	1.55e-06
ENSG00000171101.12	SIGLEC17P	-4.87217	8.2e-08	1.56e-06
ENSG00000271278.1	NA	-4.76372	8.27e-08	1.57e-06
ENSG00000225636.1	HNRNPA3P15	-4.75384	8.35e-08	1.58e-06
ENSG00000211841.1	TRAJ48	-4.99233	8.45e-08	1.6e-06
ENSG00000187094.10	CCK	6.29973	8.51e-08	1.61e-06
ENSG00000228526.2	MIR34AHG	6.29754	8.56e-08	1.62e-06
ENSG00000235318.3	MTND4LP13	-4.09862	8.65e-08	1.63e-06
ENSG00000174123.9	TLR10	-3.13235	8.66e-08	1.63e-06
ENSG00000272589.1	ZSWIM8-AS1	5.8579	8.74e-08	1.65e-06
ENSG00000254129.1	NA	-3.8508	8.81e-08	1.66e-06
ENSG00000213150.2	NA	-6.06444	8.96e-08	1.68e-06
ENSG00000166342.17	NETO1	4.3136	8.98e-08	1.69e-06
ENSG00000275756.1	NA	-7.46223	9.06e-08	1.7e-06
ENSG00000180929.5	GPR62	9.28549	9.1e-08	1.71e-06
ENSG00000227274.1	MYOCD-AS1	-5.11894	9.21e-08	1.72e-06
ENSG00000163519.12	TRAT1	-3.94069	9.22e-08	1.73e-06
ENSG00000156738.16	MS4A1	-4.47795	9.25e-08	1.73e-06
ENSG00000011332.18	DPF1	3.01455	9.3e-08	1.74e-06
ENSG00000196329.9	GIMAP5	-3.49258	9.32e-08	1.74e-06
ENSG00000187189.10	TSPYL4	2.04156	9.34e-08	1.74e-06
ENSG00000230077.1	MTAPP2	-5.58584	9.38e-08	1.75e-06
ENSG00000133169.5	BEX1	6.84837	9.4e-08	1.75e-06
ENSG00000170486.9	KRT72	-7.36574	9.42e-08	1.75e-06
ENSG00000226394.2	NA	-5.54938	9.47e-08	1.76e-06
ENSG00000233990.1	NA	-5.49425	9.49e-08	1.76e-06
ENSG00000222467.1	NA	-4.92718	9.58e-08	1.78e-06
ENSG00000125931.9	CITED1	4.64006	9.61e-08	1.78e-06
ENSG00000239808.3	RN7SL255P	-5.75879	9.68e-08	1.8e-06
ENSG00000157570.10	TSPAN18	-2.05193	9.69e-08	1.8e-06
ENSG00000235880.1	NA	-5.03854	9.71e-08	1.8e-06
ENSG00000270953.1	NA	2.496	9.73e-08	1.8e-06
ENSG00000007372.19	PAX6	3.75103	9.74e-08	1.8e-06
ENSG00000232344.2	LOC100419436	3.20159	9.77e-08	1.8e-06
ENSG00000277602.1	NA	5.69393	9.86e-08	1.82e-06
ENSG00000253013.1	NA	-5.21112	9.87e-08	1.82e-06
ENSG00000233268.3	NA	-6.55107	9.94e-08	1.83e-06
ENSG00000169169.13	CPT1C	2.97497	9.96e-08	1.83e-06
ENSG00000253818.1	IGLV1-41	-5.83499	1.01e-07	1.85e-06
ENSG00000274594.1	NA	-6.13295	1.01e-07	1.86e-06
ENSG00000241546.1	NA	-5.75037	1.02e-07	1.87e-06
ENSG00000199459.1	NA	-4.85271	1.02e-07	1.87e-06
ENSG00000160932.9	LY6E	2.50032	1.02e-07	1.87e-06
ENSG00000187391.16	MAGI2	2.60961	1.02e-07	1.87e-06
ENSG00000211863.1	TRAJ26	-6.1831	1.03e-07	1.88e-06
ENSG00000260918.1	NA	6.64851	1.03e-07	1.89e-06
ENSG00000243885.1	NA	-6.0357	1.04e-07	1.9e-06
ENSG00000263723.1	NA	-7.02458	1.04e-07	1.9e-06
ENSG00000197977.3	ELOVL2	3.8069	1.04e-07	1.9e-06
ENSG00000227473.1	TSSK5P	6.80449	1.05e-07	1.92e-06
ENSG00000199627.1	RNU6-1010P	-5.00392	1.05e-07	1.92e-06
ENSG00000270160.1	NA	-6.56653	1.06e-07	1.92e-06
ENSG00000179915.19	NRXN1	6.52623	1.06e-07	1.93e-06
ENSG00000260969.1	NA	-4.69833	1.06e-07	1.93e-06
ENSG00000125675.16	GRIA3	5.04931	1.06e-07	1.93e-06
ENSG00000181781.8	ODF3L2	6.36955	1.07e-07	1.94e-06
ENSG00000134780.8	DAGLA	2.07798	1.08e-07	1.96e-06
ENSG00000069482.6	GAL	7.70887	1.1e-07	2e-06
ENSG00000277810.1	NA	-4.68371	1.11e-07	2e-06
ENSG00000271366.1	NA	-4.52402	1.11e-07	2.01e-06
ENSG00000101638.12	ST8SIA5	7.53413	1.11e-07	2.01e-06
ENSG00000226827.1	NA	-4.82103	1.12e-07	2.02e-06
ENSG00000239579.3	RN7SL325P	-5.97796	1.13e-07	2.04e-06
ENSG00000109794.12	FAM149A	-2.24544	1.14e-07	2.06e-06
ENSG00000242578.1	NA	-4.27098	1.14e-07	2.06e-06
ENSG00000105613.8	MAST1	4.27534	1.14e-07	2.06e-06
ENSG00000225272.2	RPL21P27	-4.57008	1.14e-07	2.06e-06
ENSG00000125508.3	SRMS	6.98587	1.15e-07	2.06e-06
ENSG00000235763.1	NA	-4.53109	1.15e-07	2.07e-06
ENSG00000233623.2	PGAM1P11	-4.99826	1.15e-07	2.07e-06
ENSG00000272459.1	NA	2.69613	1.16e-07	2.08e-06
ENSG00000101197.11	BIRC7	7.53308	1.17e-07	2.1e-06
ENSG00000241229.3	RN7SL443P	-5.60751	1.17e-07	2.1e-06
ENSG00000264573.2	RN7SL15P	-4.04079	1.18e-07	2.12e-06
ENSG00000136244.10	IL6	-4.16833	1.19e-07	2.13e-06
ENSG00000248916.1	NA	-5.45977	1.2e-07	2.14e-06
ENSG00000106976.17	DNM1	3.91409	1.2e-07	2.15e-06
ENSG00000201772.1	SNORA5C	5.81609	1.2e-07	2.15e-06
ENSG00000257289.1	NA	-5.93574	1.2e-07	2.15e-06
ENSG00000102245.6	CD40LG	-3.95532	1.21e-07	2.15e-06
ENSG00000205045.7	SLFN12L	-3.71108	1.21e-07	2.16e-06
ENSG00000239468.3	RN7SL569P	-7.30512	1.21e-07	2.16e-06
ENSG00000227068.1	NA	-4.40358	1.23e-07	2.18e-06
ENSG00000275547.1	NA	-7.49692	1.23e-07	2.19e-06
ENSG00000225154.2	TUBAP9	-6.18483	1.24e-07	2.2e-06
ENSG00000241577.1	NA	-4.28363	1.24e-07	2.2e-06
ENSG00000275194.1	NA	-5.59336	1.26e-07	2.24e-06
ENSG00000257120.1	NA	-5.48383	1.28e-07	2.27e-06
ENSG00000206538.6	VGLL3	-2.00703	1.29e-07	2.28e-06
ENSG00000278282.1	NA	-6.67058	1.29e-07	2.29e-06
ENSG00000239942.2	RN7SL394P	-7.52967	1.3e-07	2.29e-06
ENSG00000091129.18	NRCAM	4.58176	1.3e-07	2.3e-06
ENSG00000280231.1	NA	-4.05329	1.31e-07	2.31e-06
ENSG00000261441.1	NA	5.7607	1.32e-07	2.33e-06
ENSG00000281796.1	NA	-4.76129	1.32e-07	2.33e-06
ENSG00000187135.7	VSTM2B	9.76737	1.33e-07	2.33e-06
ENSG00000102230.12	PCYT1B	4.66975	1.33e-07	2.34e-06
ENSG00000237234.5	NA	-2.78708	1.35e-07	2.36e-06
ENSG00000105088.7	OLFM2	2.69638	1.35e-07	2.36e-06
ENSG00000276012.1	NA	-3.30883	1.35e-07	2.38e-06
ENSG00000273079.3	GRIN2B	6.01291	1.36e-07	2.38e-06
ENSG00000281776.1	NA	-4.60114	1.37e-07	2.39e-06
ENSG00000228073.1	NA	-5.75426	1.37e-07	2.39e-06
ENSG00000274011.1	NA	-4.75662	1.37e-07	2.39e-06
ENSG00000265462.1	MIR3680-1	-6.79128	1.37e-07	2.4e-06
ENSG00000121075.8	TBX4	-4.68967	1.39e-07	2.42e-06
ENSG00000237872.4	POU5F1P4	-6.68557	1.4e-07	2.44e-06
ENSG00000005187.10	ACSM3	-2.40116	1.4e-07	2.44e-06
ENSG00000242696.3	RN7SL40P	-5.89395	1.41e-07	2.45e-06
ENSG00000145335.14	SNCA	4.52893	1.42e-07	2.46e-06
ENSG00000244720.1	NA	-4.68718	1.42e-07	2.47e-06
ENSG00000203437.3	LOC100422622	-5.72359	1.42e-07	2.47e-06
ENSG00000230881.1	NA	-5.94821	1.43e-07	2.48e-06
ENSG00000271208.1	NA	-5.32235	1.44e-07	2.49e-06
ENSG00000235361.1	NA	-4.86929	1.45e-07	2.51e-06
ENSG00000254324.2	MIR151A	-6.59351	1.45e-07	2.52e-06
ENSG00000160396.8	HIPK4	8.91543	1.45e-07	2.52e-06
ENSG00000275878.1	RN7SL43P	-5.30844	1.46e-07	2.52e-06
ENSG00000228737.2	NA	-2.37375	1.46e-07	2.52e-06
ENSG00000188060.6	RAB42	-2.83223	1.47e-07	2.55e-06
ENSG00000197721.15	CR1L	-4.08285	1.48e-07	2.56e-06
ENSG00000274600.1	RIMBP3B	-4.91725	1.49e-07	2.56e-06
ENSG00000100302.6	RASD2	2.57079	1.5e-07	2.58e-06
ENSG00000150394.12	CDH8	4.84486	1.51e-07	2.59e-06
ENSG00000266446.1	NA	-7.06202	1.51e-07	2.6e-06
ENSG00000230175.1	RPS13P1	-4.07301	1.51e-07	2.6e-06
ENSG00000256120.1	SOX5-AS1	-4.88415	1.51e-07	2.6e-06
ENSG00000271375.1	IGKV1ORY-1	-7.06003	1.52e-07	2.61e-06
ENSG00000255040.1	NA	-4.84679	1.52e-07	2.61e-06
ENSG00000100336.16	APOL4	-2.47671	1.53e-07	2.62e-06
ENSG00000206651.1	NA	-6.34445	1.54e-07	2.64e-06
ENSG00000249921.2	NA	-4.80037	1.55e-07	2.65e-06
ENSG00000232277.1	SLC30A6P1	-4.77087	1.55e-07	2.66e-06
ENSG00000270898.4	NA	6.24945	1.55e-07	2.66e-06
ENSG00000198400.10	NTRK1	-8.59843	1.55e-07	2.66e-06
ENSG00000130477.13	UNC13A	5.14597	1.57e-07	2.69e-06
ENSG00000171533.10	MAP6	2.84426	1.58e-07	2.7e-06
ENSG00000068976.12	PYGM	3.61758	1.59e-07	2.7e-06
ENSG00000222831.1	MIR1537	-4.72514	1.59e-07	2.71e-06
ENSG00000081237.17	PTPRC	-2.56092	1.59e-07	2.72e-06
ENSG00000260558.1	NA	-5.58098	1.61e-07	2.74e-06
ENSG00000183378.10	OVCH2	-5.02967	1.63e-07	2.76e-06
ENSG00000265113.1	NA	-6.39971	1.63e-07	2.76e-06
ENSG00000244544.2	RN7SL446P	-6.88766	1.63e-07	2.77e-06
ENSG00000149557.11	FEZ1	3.45227	1.65e-07	2.79e-06
ENSG00000221760.1	MIR548J	-6.41032	1.66e-07	2.81e-06
ENSG00000141293.14	SKAP1	-2.74141	1.67e-07	2.82e-06
ENSG00000258858.1	NA	-7.39797	1.67e-07	2.82e-06
ENSG00000280404.1	NA	-5.67014	1.69e-07	2.84e-06
ENSG00000242699.3	RN7SL516P	-6.62898	1.7e-07	2.86e-06
ENSG00000078814.14	MYH7B	-2.4316	1.72e-07	2.89e-06
ENSG00000168269.8	FOXI1	-7.86471	1.73e-07	2.92e-06
ENSG00000262380.1	NA	-6.38083	1.74e-07	2.92e-06
ENSG00000222339.1	NA	-3.90899	1.76e-07	2.96e-06
ENSG00000197813.5	NA	-2.5558	1.77e-07	2.96e-06
ENSG00000145087.11	STXBP5L	6.35639	1.77e-07	2.97e-06
ENSG00000249140.1	NA	-4.27765	1.8e-07	3.01e-06
ENSG00000177418.2	NA	-6.15417	1.81e-07	3.03e-06
ENSG00000105649.8	RAB3A	4.28702	1.82e-07	3.05e-06
ENSG00000213772.3	NA	-5.2188	1.82e-07	3.05e-06
ENSG00000225222.2	CHCHD4P5	-4.67966	1.83e-07	3.06e-06
ENSG00000255965.1	NA	-5.50725	1.85e-07	3.08e-06
ENSG00000225465.8	NA	6.35841	1.85e-07	3.09e-06
ENSG00000264720.2	MIR3117	-4.88019	1.86e-07	3.1e-06
ENSG00000166428.11	PLD4	-2.46156	1.87e-07	3.12e-06
ENSG00000260576.1	NA	-5.14166	1.88e-07	3.13e-06
ENSG00000254649.1	NA	-4.90432	1.88e-07	3.13e-06
ENSG00000182013.16	PNMA8A	4.95672	1.88e-07	3.13e-06
ENSG00000166922.7	SCG5	3.13742	1.88e-07	3.13e-06
ENSG00000250900.5	NA	-5.53726	1.88e-07	3.13e-06
ENSG00000271264.1	NA	-5.34519	1.89e-07	3.14e-06
ENSG00000153898.11	MCOLN2	-2.46629	1.9e-07	3.15e-06
ENSG00000237088.1	RPL7AP48	-4.86254	1.91e-07	3.16e-06
ENSG00000214851.4	LINC00612	-3.79044	1.91e-07	3.16e-06
ENSG00000269210.2	LOC375196	7.77771	1.93e-07	3.19e-06
ENSG00000066336.10	SPI1	-2.40683	1.93e-07	3.19e-06
ENSG00000270098.1	NA	-4.78092	1.94e-07	3.21e-06
ENSG00000231102.1	NA	-7.2107	1.95e-07	3.23e-06
ENSG00000263952.4	NA	-4.52643	1.96e-07	3.24e-06
ENSG00000221164.1	SNORA11F	-3.02739	1.97e-07	3.25e-06
ENSG00000225832.1	NA	-4.35885	1.97e-07	3.25e-06
ENSG00000280074.1	NA	-5.17805	1.97e-07	3.26e-06
ENSG00000177807.6	KCNJ10	5.49516	2e-07	3.29e-06
ENSG00000089847.11	ANKRD24	2.8795	2e-07	3.29e-06
ENSG00000241391.3	RN7SL234P	-7.0093	2.01e-07	3.31e-06
ENSG00000257221.1	NA	-4.015	2.05e-07	3.38e-06
ENSG00000263717.1	NA	-6.62748	2.07e-07	3.41e-06
ENSG00000140030.5	GPR65	-2.26887	2.08e-07	3.42e-06
ENSG00000276890.1	NA	-4.85096	2.08e-07	3.42e-06
ENSG00000275484.1	NA	6.23847	2.09e-07	3.43e-06
ENSG00000228403.1	NA	-5.69226	2.09e-07	3.43e-06
ENSG00000228804.4	LOC100131635	-3.67399	2.09e-07	3.44e-06
ENSG00000266187.2	RN7SL480P	-8.14783	2.1e-07	3.45e-06
ENSG00000278463.1	H2AC4	-5.65536	2.12e-07	3.47e-06
ENSG00000211788.2	TRAV13-1	-4.4188	2.13e-07	3.48e-06
ENSG00000253838.1	NA	-4.82839	2.14e-07	3.5e-06
ENSG00000175513.8	TSGA10IP	-7.31155	2.14e-07	3.5e-06
ENSG00000213706.2	RHOG2P	-5.27528	2.15e-07	3.5e-06
ENSG00000268941.2	LINC01711	8.18703	2.15e-07	3.5e-06
ENSG00000227242.3	NA	-4.59756	2.15e-07	3.5e-06
ENSG00000172156.3	CCL11	-6.18754	2.17e-07	3.53e-06
ENSG00000197272.2	IL27	-5.2953	2.19e-07	3.57e-06
ENSG00000240210.3	RPL7AP5	-5.53367	2.19e-07	3.57e-06
ENSG00000137225.11	CAPN11	2.90467	2.2e-07	3.58e-06
ENSG00000100351.15	GRAP2	-3.536	2.2e-07	3.58e-06
ENSG00000270996.1	NA	5.40909	2.21e-07	3.59e-06
ENSG00000277572.1	NA	-5.71849	2.23e-07	3.63e-06
ENSG00000273824.1	NA	-3.89147	2.24e-07	3.64e-06
ENSG00000163536.11	SERPINI1	3.14136	2.24e-07	3.64e-06
ENSG00000227200.1	NA	-5.7111	2.25e-07	3.65e-06
ENSG00000257830.1	NA	-5.3276	2.25e-07	3.65e-06
ENSG00000271614.1	ATP2B1-AS1	2.62572	2.26e-07	3.66e-06
ENSG00000207771.1	MIR550A1	-4.18171	2.27e-07	3.67e-06
ENSG00000170500.11	LONRF2	3.05401	2.27e-07	3.67e-06
ENSG00000267529.3	NA	-5.36416	2.27e-07	3.68e-06
ENSG00000140538.15	NTRK3	4.4265	2.28e-07	3.68e-06
ENSG00000134042.11	MRO	3.44521	2.3e-07	3.72e-06
ENSG00000110675.11	ELMOD1	5.5801	2.31e-07	3.72e-06
ENSG00000234626.1	NA	-4.85659	2.33e-07	3.76e-06
ENSG00000258539.1	NA	6.08288	2.34e-07	3.77e-06
ENSG00000185046.17	ANKS1B	3.34318	2.35e-07	3.78e-06
ENSG00000223899.1	NA	-5.01211	2.35e-07	3.78e-06
ENSG00000199165.2	MIRLET7A1	-6.21074	2.37e-07	3.82e-06
ENSG00000239677.5	NA	-5.52385	2.4e-07	3.86e-06
ENSG00000160716.4	CHRNB2	3.56338	2.4e-07	3.86e-06
ENSG00000187653.11	NA	2.3285	2.41e-07	3.87e-06
ENSG00000176406.19	RIMS2	5.11718	2.42e-07	3.88e-06
ENSG00000114279.12	FGF12	5.05654	2.43e-07	3.89e-06
ENSG00000269559.2	NA	2.49617	2.45e-07	3.93e-06
ENSG00000237130.1	NA	-4.07898	2.51e-07	4.02e-06
ENSG00000225931.3	NA	-6.26247	2.52e-07	4.03e-06
ENSG00000273742.1	MIR6075	-8.18759	2.53e-07	4.04e-06
ENSG00000252326.1	SNORD116-25	-6.29247	2.53e-07	4.04e-06
ENSG00000278901.1	NA	-4.67792	2.54e-07	4.06e-06
ENSG00000259521.1	NA	-3.37556	2.55e-07	4.08e-06
ENSG00000238246.1	NA	-4.33037	2.6e-07	4.14e-06
ENSG00000222506.1	NA	-5.16665	2.61e-07	4.16e-06
ENSG00000176349.10	NA	-7.14513	2.62e-07	4.17e-06
ENSG00000281827.1	NA	-4.77108	2.63e-07	4.19e-06
ENSG00000231609.4	EHBP1-AS1	2.2458	2.64e-07	4.19e-06
ENSG00000221916.3	C19orf73	3.00966	2.66e-07	4.23e-06
ENSG00000212402.1	SNORA74B	-5.8873	2.67e-07	4.24e-06
ENSG00000231467.2	NA	-6.02286	2.68e-07	4.25e-06
ENSG00000230257.1	NFE4	-3.213	2.68e-07	4.26e-06
ENSG00000242493.3	RN7SL37P	-5.60563	2.7e-07	4.28e-06
ENSG00000113263.11	ITK	-2.71289	2.71e-07	4.29e-06
ENSG00000266010.1	GATA6-AS1	-10.7282	2.72e-07	4.31e-06
ENSG00000183479.11	TREX2	5.72987	2.72e-07	4.31e-06
ENSG00000228768.1	NA	-6.26774	2.73e-07	4.33e-06
ENSG00000253697.1	NA	-5.7248	2.77e-07	4.38e-06
ENSG00000161714.10	PLCD3	2.0284	2.77e-07	4.39e-06
ENSG00000240861.1	RPS10P23	-5.21717	2.85e-07	4.51e-06
ENSG00000171877.18	FRMD5	2.29733	2.87e-07	4.53e-06
ENSG00000260832.1	LOC101928417	-5.59216	2.87e-07	4.53e-06
ENSG00000167208.13	SNX20	-2.36064	2.89e-07	4.55e-06
ENSG00000266146.1	MIR5190	-4.37823	2.89e-07	4.55e-06
ENSG00000049540.15	ELN	-2.29396	2.92e-07	4.6e-06
ENSG00000184368.14	MAP7D2	3.42957	2.95e-07	4.64e-06
ENSG00000077264.13	PAK3	3.83121	2.96e-07	4.65e-06
ENSG00000254224.1	UQCRB-AS1	6.44383	2.96e-07	4.65e-06
ENSG00000168702.15	LRP1B	4.85306	2.98e-07	4.67e-06
ENSG00000228600.1	NA	-5.80261	2.98e-07	4.67e-06
ENSG00000279121.1	NA	-6.81915	2.98e-07	4.67e-06
ENSG00000273565.1	NA	5.69646	2.99e-07	4.68e-06
ENSG00000091513.13	TF	3.94876	2.99e-07	4.68e-06
ENSG00000270472.2	IGHV3OR16-9	-6.37258	3e-07	4.7e-06
ENSG00000279933.1	NA	-4.70143	3.03e-07	4.73e-06
ENSG00000214548.13	MEG3	3.67327	3.03e-07	4.73e-06
ENSG00000227964.1	LINC01429	-6.28158	3.08e-07	4.81e-06
ENSG00000253030.1	MIR2116	-5.57301	3.08e-07	4.81e-06
ENSG00000213361.2	RPL36P12	-4.28927	3.09e-07	4.81e-06
ENSG00000269936.3	NA	-2.21171	3.09e-07	4.82e-06
ENSG00000243856.3	RN7SL551P	-7.10462	3.11e-07	4.84e-06
ENSG00000232400.1	RAD17P1	-4.94345	3.12e-07	4.86e-06
ENSG00000225673.3	NA	-4.04155	3.13e-07	4.88e-06
ENSG00000231054.1	NA	-6.01405	3.14e-07	4.88e-06
ENSG00000241246.3	RN7SL302P	-6.39267	3.14e-07	4.88e-06
ENSG00000230749.4	MEIS1-AS2	-5.12443	3.14e-07	4.89e-06
ENSG00000198542.12	ITGBL1	-2.45596	3.15e-07	4.9e-06
ENSG00000274387.1	NA	-5.37306	3.17e-07	4.91e-06
ENSG00000224312.1	NA	-5.12323	3.17e-07	4.91e-06
ENSG00000242689.2	CNTF	2.01555	3.18e-07	4.92e-06
ENSG00000186235.9	LINC02610	8.15067	3.2e-07	4.96e-06
ENSG00000259463.1	NA	-4.9043	3.2e-07	4.96e-06
ENSG00000131096.9	PYY	-8.02863	3.21e-07	4.96e-06
ENSG00000248114.1	NA	-7.54257	3.24e-07	5.01e-06
ENSG00000239899.3	NA	-6.41014	3.24e-07	5.01e-06
ENSG00000267234.1	NA	-6.21118	3.31e-07	5.11e-06
ENSG00000240563.1	L1TD1	-3.2694	3.32e-07	5.12e-06
ENSG00000223865.9	HLA-DPB1	-2.04643	3.32e-07	5.12e-06
ENSG00000279597.1	NA	-6.43125	3.32e-07	5.12e-06
ENSG00000257121.1	LOC100287148	-4.83953	3.34e-07	5.14e-06
ENSG00000211794.3	TRAV12-3	-5.94726	3.34e-07	5.15e-06
ENSG00000251301.5	LINC02384	-3.23452	3.36e-07	5.17e-06
ENSG00000252886.1	RN7SKP197	-5.08341	3.38e-07	5.19e-06
ENSG00000216906.2	NA	6.7031	3.38e-07	5.2e-06
ENSG00000240328.1	NA	-4.31569	3.39e-07	5.21e-06
ENSG00000109738.9	GLRB	2.19426	3.41e-07	5.23e-06
ENSG00000136193.15	SCRN1	2.0757	3.42e-07	5.26e-06
ENSG00000279629.1	NA	-4.61852	3.42e-07	5.26e-06
ENSG00000164188.7	RANBP3L	4.09551	3.46e-07	5.3e-06
ENSG00000252629.1	NA	-4.60353	3.47e-07	5.32e-06
ENSG00000278041.1	NA	9.44334	3.48e-07	5.32e-06
ENSG00000211976.2	IGHV3-73	-7.47951	3.49e-07	5.34e-06
ENSG00000163618.16	CADPS	4.85767	3.49e-07	5.35e-06
ENSG00000125414.17	MYH2	-5.00725	3.51e-07	5.37e-06
ENSG00000233406.5	RPS2P8	-5.98155	3.53e-07	5.39e-06
ENSG00000169247.10	SH3TC2	3.09178	3.54e-07	5.4e-06
ENSG00000185519.8	FAM131C	7.46204	3.54e-07	5.4e-06
ENSG00000229569.1	NA	-4.62231	3.56e-07	5.44e-06
ENSG00000256769.1	NA	-5.22298	3.57e-07	5.45e-06
ENSG00000240505.7	TNFRSF13B	-4.89911	3.6e-07	5.48e-06
ENSG00000211727.3	TRBV7-6	-4.6004	3.61e-07	5.5e-06
ENSG00000226545.1	RPL27P3	-5.51232	3.62e-07	5.5e-06
ENSG00000250733.5	NA	-5.32987	3.63e-07	5.51e-06
ENSG00000124257.6	NEURL2	-3.17202	3.64e-07	5.54e-06
ENSG00000258851.1	NA	-4.38118	3.66e-07	5.56e-06
ENSG00000250330.1	NA	-5.23018	3.66e-07	5.56e-06
ENSG00000274995.1	NA	-4.98368	3.67e-07	5.57e-06
ENSG00000238058.1	NA	2.05951	3.68e-07	5.58e-06
ENSG00000261664.4	TTC39A-AS1	-9.89354	3.69e-07	5.59e-06
ENSG00000171004.16	HS6ST2	2.58745	3.7e-07	5.6e-06
ENSG00000185028.3	LRRC14B	-7.44453	3.73e-07	5.65e-06
ENSG00000261359.2	PYCARD-AS1	-6.05663	3.73e-07	5.65e-06
ENSG00000275377.1	MIR1299	-5.5003	3.74e-07	5.65e-06
ENSG00000007376.6	RPUSD1	2.65158	3.75e-07	5.66e-06
ENSG00000276531.1	SNX19P4	-6.86505	3.77e-07	5.69e-06
ENSG00000199179.2	MIRLET7I	-4.89942	3.77e-07	5.69e-06
ENSG00000204165.5	CXorf65	-3.43531	3.78e-07	5.7e-06
ENSG00000279943.1	FLJ38576	-2.99737	3.8e-07	5.73e-06
ENSG00000243704.3	RN7SL105P	-5.531	3.8e-07	5.73e-06
ENSG00000211778.2	TRAV4	-4.02969	3.81e-07	5.73e-06
ENSG00000177947.12	ODF3	-5.04497	3.81e-07	5.74e-06
ENSG00000087250.7	MT3	8.44821	3.82e-07	5.74e-06
ENSG00000267048.1	NA	5.38146	3.86e-07	5.8e-06
ENSG00000253304.1	TMEM200B	-2.73905	3.87e-07	5.82e-06
ENSG00000263482.3	NA	-6.35145	3.9e-07	5.86e-06
ENSG00000262898.1	NA	-7.43634	3.91e-07	5.87e-06
ENSG00000165887.10	ANKRD2	5.44745	3.92e-07	5.88e-06
ENSG00000276852.1	NA	-6.16108	3.94e-07	5.91e-06
ENSG00000233747.1	NA	-5.46683	3.94e-07	5.91e-06
ENSG00000211845.1	TRAJ44	-6.01276	3.95e-07	5.92e-06
ENSG00000244230.3	NA	-7.48836	3.96e-07	5.94e-06
ENSG00000170927.13	PKHD1	-4.1643	4e-07	5.98e-06
ENSG00000267699.2	NA	-5.80011	4e-07	5.99e-06
ENSG00000276242.1	NA	-5.04567	4.02e-07	6.01e-06
ENSG00000234965.2	SHISA8	9.92231	4.05e-07	6.06e-06
ENSG00000236745.2	YRDCP2	-6.11084	4.08e-07	6.09e-06
ENSG00000157087.15	ATP2B2	5.95951	4.11e-07	6.14e-06
ENSG00000154654.13	NCAM2	2.66365	4.12e-07	6.14e-06
ENSG00000168676.9	KCTD19	-3.7629	4.15e-07	6.18e-06
ENSG00000274656.1	RN7SL625P	-6.13537	4.15e-07	6.18e-06
ENSG00000271743.1	NA	3.1463	4.16e-07	6.18e-06
ENSG00000232374.5	GPR79	-6.11502	4.17e-07	6.2e-06
ENSG00000258872.2	FDPSP3	-6.22767	4.19e-07	6.22e-06
ENSG00000185972.5	CCIN	6.93816	4.23e-07	6.27e-06
ENSG00000211698.2	TRGV4	-4.01798	4.24e-07	6.28e-06
ENSG00000252118.1	RNU6ATAC39P	-4.29612	4.24e-07	6.28e-06
ENSG00000224635.1	NA	3.49681	4.25e-07	6.29e-06
ENSG00000228252.7	NA	-3.32707	4.29e-07	6.34e-06
ENSG00000229331.1	NA	-4.6032	4.32e-07	6.39e-06
ENSG00000261633.1	NA	-5.61947	4.33e-07	6.39e-06
ENSG00000267795.4	SMIM22	3.07219	4.33e-07	6.39e-06
ENSG00000207606.1	MIR554	-4.81838	4.35e-07	6.42e-06
ENSG00000267394.1	NA	-2.64274	4.35e-07	6.42e-06
ENSG00000146216.10	TTBK1	5.41787	4.37e-07	6.43e-06
ENSG00000238553.1	NA	-3.98711	4.37e-07	6.44e-06
ENSG00000229167.1	NA	-3.89504	4.37e-07	6.44e-06
ENSG00000152578.11	GRIA4	4.96733	4.41e-07	6.48e-06
ENSG00000238188.1	NA	-5.77519	4.41e-07	6.49e-06
ENSG00000104899.5	AMH	6.2055	4.43e-07	6.5e-06
ENSG00000235499.1	NA	5.56425	4.46e-07	6.54e-06
ENSG00000263526.1	MIR378G	-4.43088	4.52e-07	6.63e-06
ENSG00000089199.8	CHGB	5.10335	4.53e-07	6.63e-06
ENSG00000127928.11	GNGT1	-11.0049	4.53e-07	6.63e-06
ENSG00000281863.1	NA	-5.27423	4.58e-07	6.71e-06
ENSG00000236733.1	NA	-4.67571	4.59e-07	6.71e-06
ENSG00000268592.3	RAET1E-AS1	5.3643	4.61e-07	6.74e-06
ENSG00000266767.1	NA	-5.15726	4.62e-07	6.74e-06
ENSG00000205593.10	DENND6B	2.41191	4.62e-07	6.75e-06
ENSG00000248751.5	NA	5.84455	4.64e-07	6.78e-06
ENSG00000259124.1	NA	-4.91832	4.65e-07	6.78e-06
ENSG00000156218.11	ADAMTSL3	-2.66194	4.66e-07	6.79e-06
ENSG00000006606.7	CCL26	6.44416	4.68e-07	6.82e-06
ENSG00000186369.8	NA	4.40996	4.7e-07	6.85e-06
ENSG00000184226.13	PCDH9	4.18874	4.73e-07	6.88e-06
ENSG00000275645.1	NA	2.34351	4.73e-07	6.88e-06
ENSG00000244307.3	RN7SL395P	-5.115	4.75e-07	6.9e-06
ENSG00000241886.1	NA	-2.37934	4.8e-07	6.97e-06
ENSG00000242829.1	RPS26P21	-4.35247	4.86e-07	7.05e-06
ENSG00000215325.4	ASS1P10	-6.05235	4.86e-07	7.06e-06
ENSG00000279887.1	NA	-5.51144	4.87e-07	7.07e-06
ENSG00000129195.14	PIMREG	2.43306	4.89e-07	7.08e-06
ENSG00000272164.1	NA	-4.39251	4.96e-07	7.18e-06
ENSG00000257277.1	NA	-4.3462	4.99e-07	7.21e-06
ENSG00000264663.1	NA	-6.44389	5e-07	7.22e-06
ENSG00000003987.12	MTMR7	2.27635	5.01e-07	7.23e-06
ENSG00000172379.17	ARNT2	2.98107	5.03e-07	7.25e-06
ENSG00000267659.4	LINC01482	-4.52063	5.11e-07	7.37e-06
ENSG00000275665.1	NA	-5.85403	5.13e-07	7.4e-06
ENSG00000204464.6	TMEM51-AS2	-5.24092	5.13e-07	7.4e-06
ENSG00000118160.12	SLC8A2	6.0319	5.16e-07	7.43e-06
ENSG00000264878.1	NA	-5.91312	5.17e-07	7.44e-06
ENSG00000225726.1	NA	-4.45779	5.18e-07	7.44e-06
ENSG00000235086.1	FNDC1-IT1	-10.1626	5.2e-07	7.47e-06
ENSG00000275793.1	RIMBP3	6.16785	5.21e-07	7.48e-06
ENSG00000261573.1	NA	-4.20127	5.3e-07	7.6e-06
ENSG00000226674.7	TEX41	-2.16047	5.35e-07	7.67e-06
ENSG00000237276.7	NA	-3.27082	5.42e-07	7.77e-06
ENSG00000278661.1	TRAJ37	-5.40306	5.49e-07	7.86e-06
ENSG00000164398.11	ACSL6	5.55576	5.51e-07	7.88e-06
ENSG00000058866.13	DGKG	2.74625	5.53e-07	7.91e-06
ENSG00000234724.1	NA	-3.99802	5.53e-07	7.91e-06
ENSG00000269806.1	NA	-5.76301	5.56e-07	7.94e-06
ENSG00000204071.8	TCEAL6	9.31899	5.57e-07	7.96e-06
ENSG00000102468.9	HTR2A	4.72875	5.58e-07	7.96e-06
ENSG00000206685.1	RNU6-1189P	-5.61092	5.61e-07	8e-06
ENSG00000146005.3	PSD2	5.19467	5.65e-07	8.05e-06
ENSG00000188385.10	JAKMIP3	3.19689	5.66e-07	8.06e-06
ENSG00000279581.1	NA	-5.24811	5.67e-07	8.08e-06
ENSG00000132970.11	WASF3	2.87054	5.68e-07	8.08e-06
ENSG00000259351.1	LOC101928988	-3.13877	5.69e-07	8.1e-06
ENSG00000242863.3	RN7SL677P	-6.4189	5.72e-07	8.12e-06
ENSG00000171873.7	ADRA1D	6.62629	5.73e-07	8.14e-06
ENSG00000164236.10	ANKRD33B	2.55344	5.8e-07	8.24e-06
ENSG00000255520.1	NA	-3.35797	5.84e-07	8.29e-06
ENSG00000274051.1	NA	-2.54499	5.84e-07	8.29e-06
ENSG00000224706.1	RPS17P13	-5.17268	5.88e-07	8.33e-06
ENSG00000255255.1	PPP1R1AP1	-5.93253	5.92e-07	8.39e-06
ENSG00000165863.15	C10orf82	7.88343	5.93e-07	8.4e-06
ENSG00000266318.1	MIR5692A1	-5.8889	5.94e-07	8.4e-06
ENSG00000122733.12	PHF24	6.44334	6.01e-07	8.49e-06
ENSG00000200354.1	SNORA71D	-4.4578	6.03e-07	8.52e-06
ENSG00000027644.4	INSRR	6.17773	6.03e-07	8.52e-06
ENSG00000279071.1	NA	-7.45807	6.05e-07	8.53e-06
ENSG00000211767.1	TRBJ2-3	-6.00794	6.07e-07	8.56e-06
ENSG00000228420.1	NA	-7.25292	6.17e-07	8.67e-06
ENSG00000267083.1	KRT18P61	-6.69278	6.17e-07	8.67e-06
ENSG00000250432.4	NA	-6.77087	6.24e-07	8.77e-06
ENSG00000264726.1	NA	-6.1956	6.24e-07	8.77e-06
ENSG00000260089.2	ADAM3B	-4.12405	6.27e-07	8.81e-06
ENSG00000235649.2	MXRA5Y	-3.85227	6.28e-07	8.82e-06
ENSG00000198513.10	ATL1	2.02057	6.29e-07	8.83e-06
ENSG00000205056.8	NA	-4.50921	6.3e-07	8.83e-06
ENSG00000243709.1	LEFTY1	-4.73056	6.3e-07	8.83e-06
ENSG00000260804.3	LINC01963	2.08357	6.32e-07	8.86e-06
ENSG00000254484.1	NA	-3.99253	6.37e-07	8.92e-06
ENSG00000226640.2	NA	-4.32386	6.39e-07	8.94e-06
ENSG00000274420.1	NA	-5.98922	6.39e-07	8.94e-06
ENSG00000255163.1	NA	-3.69856	6.42e-07	8.97e-06
ENSG00000270682.1	NA	-4.54098	6.49e-07	9.06e-06
ENSG00000229502.4	NA	-4.08444	6.5e-07	9.07e-06
ENSG00000215049.3	NA	-4.56278	6.51e-07	9.07e-06
ENSG00000258648.1	NA	-4.6139	6.57e-07	9.15e-06
ENSG00000242818.3	RN7SL846P	-6.52625	6.59e-07	9.18e-06
ENSG00000228380.1	NA	-4.80382	6.64e-07	9.24e-06
ENSG00000260123.1	NA	-4.71537	6.64e-07	9.24e-06
ENSG00000258101.2	NA	2.74234	6.65e-07	9.24e-06
ENSG00000274188.1	NA	-6.98752	6.66e-07	9.24e-06
ENSG00000251538.4	LINC02201	-4.95863	6.8e-07	9.44e-06
ENSG00000211896.5	IGHG1	-3.95696	6.82e-07	9.45e-06
ENSG00000279591.1	NA	-4.54691	6.89e-07	9.55e-06
ENSG00000255277.3	ABCC6P2	5.33497	6.9e-07	9.55e-06
ENSG00000213221.4	DNLZ	5.15438	6.9e-07	9.55e-06
ENSG00000257524.4	ST6GALNAC6	6.11877	6.93e-07	9.59e-06
ENSG00000252174.1	RNU7-18P	-4.0534	6.98e-07	9.65e-06
ENSG00000243687.1	RPL35AP10	-4.59141	7.05e-07	9.74e-06
ENSG00000257808.1	NA	-5.18275	7.12e-07	9.82e-06
ENSG00000138356.12	AOX1	-2.24826	7.12e-07	9.82e-06
ENSG00000166317.10	SYNPO2L	-3.78825	7.17e-07	9.87e-06
ENSG00000280443.1	NA	-4.29762	7.18e-07	9.88e-06
ENSG00000211792.2	TRAV14DV4	-5.49205	7.19e-07	9.89e-06
ENSG00000230035.2	NA	-6.59021	7.2e-07	9.91e-06
ENSG00000211904.2	IGHJ2	-5.90186	7.3e-07	1e-05
ENSG00000239593.1	NA	-4.16228	7.32e-07	1e-05
ENSG00000241774.3	NA	-5.75875	7.36e-07	1.01e-05
ENSG00000231621.1	ANKRD44-AS1	-4.64669	7.39e-07	1.01e-05
ENSG00000160145.14	KALRN	2.08687	7.41e-07	1.02e-05
ENSG00000135439.10	AGAP2	3.06685	7.63e-07	1.04e-05
ENSG00000252917.1	NA	-4.88889	7.65e-07	1.05e-05
ENSG00000182676.4	PPP1R27	-6.36748	7.65e-07	1.05e-05
ENSG00000187908.14	DMBT1	-5.31542	7.66e-07	1.05e-05
ENSG00000250592.1	NA	-4.00636	7.71e-07	1.05e-05
ENSG00000207493.1	SNORA46	-3.90258	7.77e-07	1.06e-05
ENSG00000230370.1	RPL23AP52	-4.75522	7.77e-07	1.06e-05
ENSG00000264706.2	RN7SL217P	-6.65907	7.84e-07	1.07e-05
ENSG00000221953.5	LINC02897	3.82021	7.85e-07	1.07e-05
ENSG00000112936.17	C7	-3.83516	7.94e-07	1.08e-05
ENSG00000277116.1	NA	-6.00966	7.95e-07	1.08e-05
ENSG00000265355.1	MIR3136	-4.42145	7.98e-07	1.09e-05
ENSG00000264781.1	MIR4537	-6.57933	8.05e-07	1.09e-05
ENSG00000198914.2	POU3F3	6.64494	8.06e-07	1.09e-05
ENSG00000259242.2	NA	-5.88918	8.1e-07	1.1e-05
ENSG00000135111.13	TBX3	-2.02846	8.19e-07	1.11e-05
ENSG00000236390.1	NA	-5.16077	8.2e-07	1.11e-05
ENSG00000234203.1	NA	8.37907	8.2e-07	1.11e-05
ENSG00000173376.12	NDNF	-2.37562	8.22e-07	1.11e-05
ENSG00000250241.4	PCDH10-DT	4.5075	8.23e-07	1.11e-05
ENSG00000232978.2	NA	-4.15234	8.24e-07	1.12e-05
ENSG00000137285.9	TUBB2B	4.28975	8.32e-07	1.13e-05
ENSG00000162888.4	NA	-2.65522	8.42e-07	1.14e-05
ENSG00000228325.5	IGKV3D-7	-6.43616	8.45e-07	1.14e-05
ENSG00000244474.4	UGT1A4	-7.81356	8.47e-07	1.14e-05
ENSG00000242048.3	LOC644090	-4.05659	8.51e-07	1.15e-05
ENSG00000249019.2	NA	-4.8088	8.51e-07	1.15e-05
ENSG00000233551.2	NA	-4.89052	8.52e-07	1.15e-05
ENSG00000130700.6	GATA5	-4.71816	8.53e-07	1.15e-05
ENSG00000074047.19	GLI2	-2.52463	8.61e-07	1.16e-05
ENSG00000229207.1	NA	-5.40806	8.63e-07	1.16e-05
ENSG00000109061.9	MYH1	-4.90639	8.67e-07	1.16e-05
ENSG00000176595.3	KBTBD11	2.47628	8.67e-07	1.16e-05
ENSG00000229492.1	NA	-4.91966	8.67e-07	1.16e-05
ENSG00000171345.12	KRT19	2.77566	8.72e-07	1.17e-05
ENSG00000188906.12	LRRK2	-2.54089	8.84e-07	1.18e-05
ENSG00000259541.4	LOC649133	-5.38798	8.89e-07	1.19e-05
ENSG00000146678.8	IGFBP1	4.46817	8.9e-07	1.19e-05
ENSG00000180834.6	MAP6D1	2.80028	8.91e-07	1.19e-05
ENSG00000205683.10	DPF3	2.93418	8.91e-07	1.19e-05
ENSG00000280473.1	NA	-4.20857	8.99e-07	1.2e-05
ENSG00000237556.1	KCND3-AS1	-4.1644	9.11e-07	1.22e-05
ENSG00000231123.1	NA	-5.55538	9.16e-07	1.22e-05
ENSG00000251309.1	NA	-4.58532	9.17e-07	1.23e-05
ENSG00000198739.9	LRRTM3	6.63352	9.2e-07	1.23e-05
ENSG00000232487.1	NA	-5.94324	9.22e-07	1.23e-05
ENSG00000251523.1	NA	-3.69267	9.29e-07	1.24e-05
ENSG00000233579.1	KRT8P15	-4.99563	9.29e-07	1.24e-05
ENSG00000264095.1	NA	-4.28455	9.3e-07	1.24e-05
ENSG00000107954.9	NEURL1	3.70155	9.32e-07	1.24e-05
ENSG00000264242.2	NA	-6.73776	9.33e-07	1.24e-05
ENSG00000226012.1	NA	-4.69103	9.36e-07	1.24e-05
ENSG00000253709.1	IGHV1-14	-6.53621	9.56e-07	1.27e-05
ENSG00000280240.1	NA	-4.20267	9.58e-07	1.27e-05
ENSG00000240698.1	RPS2P39	-6.04978	9.69e-07	1.29e-05
ENSG00000129159.6	KCNC1	5.92599	9.79e-07	1.3e-05
ENSG00000224618.1	NA	-5.21018	9.89e-07	1.31e-05
ENSG00000271426.1	NA	-4.94752	9.91e-07	1.31e-05
ENSG00000261898.2	NA	-4.57247	9.94e-07	1.32e-05
ENSG00000263499.1	LOC101927539	-5.24534	1e-06	1.33e-05
ENSG00000147642.15	SYBU	2.44752	1e-06	1.33e-05
ENSG00000262495.1	NA	-5.37847	1e-06	1.33e-05
ENSG00000227213.1	SPATA13-AS1	-3.89131	1.01e-06	1.33e-05
ENSG00000242175.3	RN7SL127P	-5.03014	1.01e-06	1.34e-05
ENSG00000205537.2	NA	-5.80387	1.02e-06	1.34e-05
ENSG00000270285.1	NA	-4.74789	1.03e-06	1.35e-05
ENSG00000201616.1	RNU1-91P	-4.08667	1.03e-06	1.36e-05
ENSG00000139193.3	CD27	-2.46794	1.03e-06	1.36e-05
ENSG00000263575.1	MIR4665	-5.671	1.03e-06	1.36e-05
ENSG00000228423.2	NA	-5.11248	1.04e-06	1.36e-05
ENSG00000279839.1	NA	-8.11836	1.04e-06	1.36e-05
ENSG00000280033.1	NA	-3.20629	1.04e-06	1.37e-05
ENSG00000165478.6	HEPACAM	8.61247	1.04e-06	1.37e-05
ENSG00000265135.1	MIR5687	-4.69236	1.04e-06	1.37e-05
ENSG00000221264.1	MIR1284	-5.11831	1.05e-06	1.37e-05
ENSG00000224530.1	PPIAP10	-5.15709	1.06e-06	1.39e-05
ENSG00000279603.1	NA	-4.84351	1.07e-06	1.4e-05
ENSG00000157851.15	DPYSL5	7.73799	1.07e-06	1.4e-05
ENSG00000253269.1	NA	-4.48296	1.07e-06	1.41e-05
ENSG00000211844.1	TRAJ45	-4.93205	1.08e-06	1.41e-05
ENSG00000115226.8	FNDC4	2.78526	1.08e-06	1.42e-05
ENSG00000279400.1	NA	2.41835	1.08e-06	1.42e-05
ENSG00000258449.1	NA	-4.60866	1.09e-06	1.42e-05
ENSG00000188629.10	ZNF177	-4.69695	1.09e-06	1.42e-05
ENSG00000239696.3	NA	-4.63609	1.09e-06	1.42e-05
ENSG00000177452.7	RPL19P3	-4.88229	1.11e-06	1.44e-05
ENSG00000233157.1	LOC100419506	-4.1427	1.11e-06	1.44e-05
ENSG00000273249.1	NA	5.6753	1.11e-06	1.44e-05
ENSG00000146267.11	FAXC	2.44525	1.11e-06	1.44e-05
ENSG00000010438.15	PRSS3	4.52928	1.11e-06	1.45e-05
ENSG00000257242.5	LINC01619	-2.00579	1.12e-06	1.45e-05
ENSG00000188368.8	PRR19	-3.04845	1.12e-06	1.45e-05
ENSG00000274996.1	NA	-6.79081	1.12e-06	1.46e-05
ENSG00000261587.2	TMEM249	5.58646	1.13e-06	1.46e-05
ENSG00000243905.3	RN7SL679P	-5.62583	1.13e-06	1.47e-05
ENSG00000215450.2	RPS2P54	-5.73612	1.13e-06	1.47e-05
ENSG00000230833.1	NA	-3.86002	1.13e-06	1.47e-05
ENSG00000144369.11	FAM171B	2.82574	1.15e-06	1.49e-05
ENSG00000137077.6	CCL21	-6.10967	1.15e-06	1.49e-05
ENSG00000271680.1	NA	-5.38499	1.16e-06	1.5e-05
ENSG00000271538.4	NA	7.97546	1.16e-06	1.5e-05
ENSG00000225554.1	NA	9.93847	1.16e-06	1.5e-05
ENSG00000254094.1	NA	-6.09297	1.16e-06	1.5e-05
ENSG00000136235.14	GPNMB	-2.13571	1.16e-06	1.5e-05
ENSG00000105122.11	RASAL3	-3.58303	1.16e-06	1.5e-05
ENSG00000207821.1	MIR640	-5.97487	1.17e-06	1.51e-05
ENSG00000166780.9	BMERB1	2.4357	1.17e-06	1.51e-05
ENSG00000265801.1	NA	-5.27293	1.17e-06	1.51e-05
ENSG00000199082.1	MIR342	-5.69275	1.18e-06	1.51e-05
ENSG00000224488.1	SAMM50P1	-4.66368	1.18e-06	1.52e-05
ENSG00000252361.1	RNU6-118P	-2.22034	1.19e-06	1.53e-05
ENSG00000238390.1	NA	6.96261	1.2e-06	1.55e-05
ENSG00000241723.1	NA	-4.30523	1.2e-06	1.55e-05
ENSG00000229384.2	NA	-8.64345	1.2e-06	1.55e-05
[truncated: 4,428 more rows]

## Sheet: Table S5
Table S5: Differentially expressed genes in BM in comparison to the primary tumor using Microarray data
HGNC Symbol	logFC
PLP1	2.55266
TF	2.44261
EEF1A2	2.26014
MAP1B	2.14213
SERPI03	2.07787
ZIC2	1.9579
CLDN11	1.9042
XAGE1A	1.8603
GPM6B	1.85717
ANKRD36B	1.71655
KIF5C	1.71609
CSAD	1.70226
CRYAB	1.65985
XAGE1C	1.58678
FAM107A	1.57871
SLC25A36	1.54267
SCG2	1.53019
S0P25	1.51601
EVI2B	-1.50411
GMFG	-1.50447
ALDH1A1	-1.50969
CTSO	-1.51255
CTSS	-1.51821
GPSM3	-1.52196
FLJ21986	-1.52317
VSIG2	-1.52376
CEBPA	-1.52479
JAM3	-1.52771
HLA-B	-1.52801
PECAM1	-1.52853
NFIX	-1.53399
CCND2	-1.53491
HSD17B6	-1.53749
GAS1	-1.53888
CES1	-1.5407
TNFRSF4	-1.54205
NRSN2	-1.54656
HLA-DOA	-1.55069
TMEM200A	-1.55072
ITGB7	-1.5547
0PSB	-1.55564
SH2D1A	-1.55992
CD34	-1.56138
RARRES3	-1.56182
RGS5	-1.56211
HLA-DQB1	-1.5636
PSCDBP	-1.56394
SLC47A1	-1.56468
IFI30	-1.56875
FPR3	-1.57075
TNFSF10	-1.57265
SLIT2	-1.57758
CLEC3B	-1.57881
COL16A1	-1.57912
HLA-DMA	-1.5808
NCALD	-1.58281
ABCA3	-1.58773
HEYL	-1.59192
TAGLN	-1.59357
KIAA1324	-1.59435
CFD	-1.60445
RGS1	-1.60843
C2CD4B	-1.61048
IGFBP4	-1.61269
HCST	-1.61396
C1R	-1.61845
IGFBP5	-1.62073
LAG3	-1.62873
IL2RB	-1.63776
RARRES1	-1.63889
TYROBP	-1.6393
GYPC	-1.64011
BHLHE22	-1.64099
RCAN2	-1.64657
AGR3	-1.64963
PROM1	-1.65679
HLA-DRB6	-1.66021
FGL2	-1.66027
GBP4	-1.66217
PGC	-1.66437
ENPP2	-1.66822
CYR61	-1.67472
AMICA1	-1.67565
SUSD2	-1.67606
CXCL10	-1.68888
MAMDC2	-1.69438
ISLR	-1.69522
ACTRT1	-1.69691
GZMH	-1.69715
IDO1	-1.70269
IRF8	-1.70499
FBLN1	-1.70614
LAX1	-1.70687
SFTA2	-1.70783
PRRX1	-1.70823
CD96	-1.71351
CD79B	-1.71526
BTG2	-1.7182
RASL12	-1.7192
COL6A2	-1.72831
PTGIS	-1.72891
ACTA2	-1.73501
COX7A1	-1.73625
IFITM1	-1.74323
CCR7	-1.74558
CPXM2	-1.75066
CD69	-1.7507
DARC	-1.76195
EGR2	-1.76268
LCP1	-1.77337
NKD2	-1.776
VCAN	-1.77615
CLIC6	-1.77798
ADAMTSL2	-1.77909
CTSH	-1.78012
GBP5	-1.78022
FMOD	-1.78162
IL18BP	-1.78236
CD6	-1.78324
ADAMDEC1	-1.79987
C20orf114	-1.80108
COL1A2	-1.80259
MFAP2	-1.80363
ITGBL1	-1.80414
FGG	-1.80486
HLA-DPB1	-1.81215
CD74	-1.82511
PDLIM3	-1.82794
IL33	-1.83076
TESC	-1.83161
EBI2	-1.83485
HLA-DPA1	-1.83524
SULF1	-1.84453
CDH11	-1.84522
C5	-1.8513
APOC1	-1.86497
TIMP3	-1.89929
CD8A	-1.90593
CCL5	-1.90848
COL15A1	-1.90978
CD2	-1.91022
PLAC9	-1.91298
TSPAN8	-1.91624
OLFML1	-1.92321
DRAM1	-1.93523
CECR1	-1.93546
SLC15A3	-1.94755
SLAMF6	-1.95225
FMO3	-1.96415
TBX2	-1.96748
CRISPLD2	-1.97244
AOC3	-1.98704
FMO2	-1.992
BGN	-1.99209
C1QTNF5	-2.00118
NKG7	-2.00847
THY1	-2.01338
MMP12	-2.02308
ZMAT1	-2.03395
MMP1	-2.05216
NBL1	-2.06721
PDE5A	-2.07066
FAM46C	-2.07125
MMP9	-2.07367
PDGFRB	-2.08034
FCN1	-2.08041
JSRP1	-2.08141
LMCD1	-2.0875
MMP7	-2.08767
SPARC	-2.09129
COL1A1	-2.10492
GAS6	-2.10502
COL5A2	-2.10622
CYGB	-2.11223
C1S	-2.11771
FCER1A	-2.12899
CTSE	-2.13027
MMP11	-2.13179
INDO	-2.14981
HLA-DQB2	-2.16128
FOXA2	-2.16365
TFF3	-2.17156
0PSA	-2.17482
GZMK	-2.1753
COL5A1	-2.19281
EMILIN1	-2.19505
CCL18	-2.20035
C10orf116	-2.21923
CXCL13	-2.24546
POSTN	-2.25549
GZMA	-2.25733
A2M	-2.26908
PTPRCAP	-2.27078
CD27	-2.28751
CD247	-2.30015
THBS2	-2.31455
FLJ35258	-2.3148
GZMB	-2.33727
ACTG2	-2.34327
MOXD1	-2.35287
SCTR	-2.35994
FOSB	-2.36171
SERPINF1	-2.37112
FNDC1	-2.38684
LTBP2	-2.39541
RNU4-1	-2.39688
TPSB2	-2.40284
PIM2	-2.40929
VCAM1	-2.4265
ANGPTL2	-2.46112
COL3A1	-2.47194
SERPING1	-2.47694
SFRP4	-2.49672
DPT	-2.4987
HLA-DQA1	-2.50582
C4orf31	-2.5192
PDGFRA	-2.53224
LTB	-2.53932
TPSAB1	-2.54125
ASB16	-2.54376
EGFL6	-2.55699
LYZ	-2.56843
CTSK	-2.5712
SVEP1	-2.57568
CD3D	-2.58458
ADH1A	-2.59647
CXCL9	-2.61718
UBD	-2.62047
KLRB1	-2.63763
CRKRS	-2.64581
SPINK1	-2.68252
COL10A1	-2.7109
LOC100008589	-2.73332
C7	-2.74182
PSORS1C1	-2.74225
CD52	-2.76545
SFTPD	-2.85566
DMBT1	-2.87931
CCL14	-2.88586
PODN	-2.9058
CD48	-2.94863
SPON1	-2.9559
ABI3BP	-2.96017
IGLL1	-3.01115
MXRA5	-3.01995
PIGR	-3.02239
MGC29506	-3.04565
CPA3	-3.0564
COL6A3	-3.10749
TMEM119	-3.11944
AEBP1	-3.22344
CD79A	-3.22583
SNORD3A	-3.22766
SNORD3D	-3.2329
CAMK1G	-3.28519
SNORD3C	-3.28571
SFRP2	-3.34077
C4BPA	-3.36197
LUM	-3.45781
INMT	-3.46768
CCL19	-3.47262
RARRES2	-3.58071
SCGB3A1	-3.6825
MYH11	-3.68844
MFAP4	-3.81347
SCGB3A2	-3.82278
IGJ	-4.08014
IGLL3	-4.58536

## Sheet: Table S6
Table S6: Overlapping between RNA-Seq and microarray
HGNC Symbol	RNA-Seq	microarray
ABI3BP	-2.77394	-2.96017						genes did not show agreement in expression directions between sequencing technologies
ADAMDEC1	-3.22274	-1.79987
AEBP1	-2.79071	-3.22344
ANGPTL2	-2.05577	-2.46112
AOC3	-4.17326	-1.98704
APOC1	-2.19336	-1.86497
C1S	-2.02255	-2.11771
C2CD4B	-2.71426	-1.61048
C4BPA	-4.42787	-3.36197
C7	-3.83516	-2.74182
CAMK1G	4.05978	-3.28519
CCL14	-3.014	-2.88586
CCL18	-3.12017	-2.20035
CCL19	-3.66858	-3.47262
CCL5	-2.45467	-1.90848
CCR7	-4.08411	-1.74558
CD2	-2.94158	-1.91022
CD247	-2.34697	-2.30015
CD27	-2.46794	-2.28751
CD3D	-2.38107	-2.58458
CD48	-2.5308	-2.94863
CD6	-3.37882	-1.78324
CD69	-2.38631	-1.7507
CD79A	-12.4302	-3.22583
CD79B	-9.37458	-1.71526
CD96	-2.18145	-1.71351
CEBPA	-3.68438	-1.52479
CES1	-2.43687	-1.5407
CLDN11	2.91151	1.9042
CLEC3B	-8.46279	-1.57881
COL10A1	-2.69372	-2.7109
COL1A2	-2.2172	-1.80259
COL6A3	-2.58018	-3.10749
COX7A1	2.24809	-1.73625
CPA3	-3.83046	-3.0564
CPXM2	-2.86412	-1.75066
CRISPLD2	-2.57816	-1.97244
CRYAB	3.95222	1.65985
CTSK	-2.19546	-2.5712
CXCL10	-3.0396	-1.68888
CXCL13	-2.57881	-2.24546
CXCL9	-3.00025	-2.61718
DMBT1	-5.31542	-2.87931
DPT	-3.28928	-2.4987
DRAM1	-2.07774	-1.93523
EEF1A2	3.21113	2.26014
EGFL6	-3.07053	-2.55699
FAM107A	3.58989	1.57871
FCER1A	-2.47116	-2.12899
FCN1	-2.84498	-2.08041
FGL2	-2.12128	-1.66027
FMO2	-4.87389	-1.992
FMO3	-2.9519	-1.96415
FOSB	-3.21801	-2.36171
FPR3	-2.12582	-1.57075
GAS1	-3.06928	-1.53888
GBP5	-2.28549	-1.78022
GPM6B	4.11686	1.85717
GZMA	-2.79782	-2.25733
GZMK	-4.1737	-2.1753
HLA-DPB1	-2.04643	-1.81215
HLA-DQA1	-2.98583	-2.50582
HLA-DQB2	-2.19751	-2.16128
IL2RB	-2.04593	-1.63776
INMT	-3.38981	-3.46768
IRF8	-2.68472	-1.70499
ITGBL1	-2.45596	-1.80414
JSRP1	9.40675	-2.08141
KIF5C	7.48519	1.71609
LAX1	-4.12923	-1.70687
LTB	-4.74226	-2.53932
LUM	-3.61402	-3.45781
LYZ	-3.0958	-2.56843
MAP1B	4.1061	2.14213
MFAP2	-4.09438	-1.80363
MFAP4	-4.00714	-3.81347
MMP11	-4.60272	-2.13179
MXRA5	-2.12157	-3.01995
MYH11	-2.82174	-3.68844
NCALD	2.00316	-1.58281
OLFML1	-2.32196	-1.92321
PDGFRA	-3.63457	-2.53224
PDLIM3	-2.72549	-1.82794
PGC	-7.36212	-1.66437
PIGR	-3.80741	-3.02239
PLP1	9.32401	2.55266
PODN	-4.70259	-2.9058
POSTN	-2.39077	-2.25549
PRRX1	-2.52806	-1.70823
RARRES2	-2.00852	-3.58071
RGS1	-2.20578	-1.60843
RNU4-1	-3.16216	-2.39688
SCG2	5.23386	1.53019
SCTR	-5.1361	-2.35994
SFRP2	-2.06105	-3.34077
SH2D1A	-3.51259	-1.55992
SLAMF6	-2.5103	-1.95225
SUSD2	-2.12582	-1.67606
SVEP1	-3.27387	-2.57568
TF	3.94876	2.44261
TMEM119	-3.21826	-3.11944
TPSAB1	-4.18071	-2.54125
TPSB2	-4.29437	-2.40284
UBD	-3.11932	-2.62047
VCAM1	-3.5038	-2.4265
ZIC2	2.47656	1.9579

## Sheet: Table S7
Table S7: Genes with the same expression direction between the two sequencing platforms
HGNC Symbol	Approved name
ABI3BP	ABI family member 3 binding protein
ADAMDEC1	ADAM like decysin 1
AEBP1	AE binding protein 1
ANGPTL2	angiopoietin like 2
AOC3	amine oxidase copper containing 3
APOC1	apolipoprotein C1
C1S	complement C1s
C2CD4B	C2 calcium dependent domain containing 4B
C4BPA	complement component 4 binding protein alpha
C7	complement C7
CCL14	C-C motif chemokine ligand 14
CCL18	C-C motif chemokine ligand 18
CCL19	C-C motif chemokine ligand 19
CCL5	C-C motif chemokine ligand 5
CCR7	C-C motif chemokine receptor 7
CD2	CD2 molecule
CD247	CD247 molecule
CD27	CD27 molecule
CD3D	CD3d molecule
CD48	CD48 molecule
CD6	CD6 molecule
CD69	CD69 molecule
CD79A	CD79a molecule
CD79B	CD79b molecule
CD96	CD96 molecule
CEBPA	CCAAT enhancer binding protein alpha
CES1	carboxylesterase 1
CLDN11	claudin 11
CLEC3B	C-type lectin domain family 3 member B
COL10A1	collagen type X alpha 1 chain
COL1A2	collagen type I alpha 2 chain
COL6A3	collagen type VI alpha 3 chain
CPA3	carboxypeptidase A3
CPXM2	carboxypeptidase X, M14 family member 2
CRISPLD2	cysteine rich secretory protein LCCL domain containing 2
CRYAB	crystallin alpha B
CTSK	cathepsin K
CXCL10	C-X-C motif chemokine ligand 10
CXCL13	C-X-C motif chemokine ligand 13
CXCL9	C-X-C motif chemokine ligand 9
DMBT1	deleted in malignant brain tumors 1
DPT	dermatopontin
DRAM1	DNA damage regulated autophagy modulator 1
EEF1A2	eukaryotic translation elongation factor 1 alpha 2
EGFL6	EGF like domain multiple 6
FAM107A	family with sequence similarity 107 member A
FCER1A	Fc epsilon receptor Ia
FCN1	ficolin 1
FGL2	fibrinogen like 2
FMO2	flavin containing dimethylaniline monoxygenase 2
FMO3	flavin containing dimethylaniline monoxygenase 3
FOSB	FosB proto-oncogene, AP-1 transcription factor subunit
FPR3	formyl peptide receptor 3
GAS1	growth arrest specific 1
GBP5	guanylate binding protein 5
GPM6B	glycoprotein M6B
GZMA	granzyme A
GZMK	granzyme K
HLA-DPB1	major histocompatibility complex, class II, DP beta 1
HLA-DQA1	major histocompatibility complex, class II, DQ alpha 1
HLA-DQB2	major histocompatibility complex, class II, DQ beta 2
IL2RB	interleukin 2 receptor subunit beta
INMT	indolethylamine N-methyltransferase
IRF8	interferon regulatory factor 8
ITGBL1	integrin subunit beta like 1
KIF5C	kinesin family member 5C
LAX1	lymphocyte transmembrane adaptor 1
LTB	lymphotoxin beta
LUM	lumican
LYZ	lysozyme
MAP1B	microtubule associated protein 1B
MFAP2	microfibril associated protein 2
MFAP4	microfibril associated protein 4
MMP11	matrix metallopeptidase 11
MXRA5	matrix remodeling associated 5
MYH11	myosin heavy chain 11
OLFML1	olfactomedin like 1
PDGFRA	platelet derived growth factor receptor alpha
PDLIM3	PDZ and LIM domain 3
PGC	progastricsin
PIGR	polymeric immunoglobulin receptor
PLP1	proteolipid protein 1
PODN	podocan
POSTN	periostin
PRRX1	paired related homeobox 1
RARRES2	retinoic acid receptor responder 2
RGS1	regulator of G protein signaling 1
RNU4-1	RNA, U4 small nuclear 1
SCG2	secretogranin II
SCTR	secretin receptor
SFRP2	secreted frizzled related protein 2
SH2D1A	SH2 domain containing 1A
SLAMF6	SLAM family member 6
SUSD2	sushi domain containing 2
SVEP1	sushi, von Willebrand factor type A, EGF and pentraxin domain containing 1
TF	transferrin
TMEM119	transmembrane protein 119
TPSAB1	tryptase alpha/beta 1
TPSB2	tryptase beta 2
UBD	ubiquitin D
VCAM1	vascular cell adhesion molecule 1
ZIC2	Zic family member 2

## Sheet: Table S8
Table S8: Enrichment analysis of the Kyoto Encyclopedia of Genes and Genomes (KEGG) pathway
ID	Description	GeneRatio	BgRatio	pvalue	p.adjust	qvalue	geneID	Count
hsa04061	Viral protein interaction with cytokine and cytokine receptor	9/60	100/8113	4.00937e-08	5.17209e-06	4.347e-06	IL2RB/CCL5/CXCL13/CXCL9/CCL14/CXCL10/CCL18/CCL19/CCR7	9
hsa04060	Cytokine-cytokine receptor interaction	11/60	295/8113	8.51682e-06	0.000549335	0.000461701	IL2RB/CCL5/CD27/CXCL13/CXCL9/CCL14/CXCL10/CCL18/CCL19/CCR7/LTB	11
hsa04062	Chemokine signaling pathway	8/60	192/8113	7.5831e-05	0.00326073	0.00274056	CCL5/CXCL13/CXCL9/CCL14/CXCL10/CCL18/CCL19/CCR7	8
hsa04658	Th1 and Th2 cell differentiation	5/60	92/8113	0.000561419	0.0152216	0.0127933	IL2RB/HLA-DPB1/CD247/CD3D/HLA-DQA1	5
hsa05323	Rheumatoid arthritis	5/60	93/8113	0.000589984	0.0152216	0.0127933	HLA-DPB1/CTSK/CCL5/HLA-DQA1/LTB	5
hsa04514	Cell adhesion molecules	6/60	149/8113	0.000767385	0.0164988	0.0138668	CLDN11/HLA-DPB1/HLA-DQA1/CD2/CD6/VCAM1	6
hsa04659	Th17 cell differentiation	5/60	108/8113	0.00116291	0.0214307	0.018012	IL2RB/HLA-DPB1/CD247/CD3D/HLA-DQA1	5
hsa05310	Asthma	3/60	31/8113	0.00149188	0.0224642	0.0188806	HLA-DPB1/FCER1A/HLA-DQA1	3
hsa05164	Influenza A	6/60	171/8113	0.00156727	0.0224642	0.0188806	HLA-DPB1/CCL5/HLA-DQA1/CXCL10/TPSAB1/TPSB2	6

## Sheet: Table S9
Table S9: GO enrichment analysis
Biological Process											Cellular Component											molecular function
ID	Description	GeneRatio	BgRatio	pvalue	p.adjust	qvalue	geneID	Count			ID	Description	GeneRatio	BgRatio	pvalue	p.adjust	qvalue	geneID	Count			ID	Description	GeneRatio	BgRatio	pvalue	p.adjust	qvalue	geneID	Count
GO:0030198	extracellular matrix organization	16/98	301/18723	3.87339e-12	2.54771e-09	2.07689e-09	GPM6B/SFRP2/CTSK/COL1A2/POSTN/CRISPLD2/COL10A1/AEBP1/MYH11/EGFL6/DPT/LUM/PDGFRA/MFAP4/TPSAB1/MMP11	16			GO:0062023	collagen-containing extracellular matrix	23/102	425/19550	2.715e-17	4.83269e-15	3.88673e-15	RARRES2/ANGPTL2/SFRP2/FGL2/MXRA5/COL1A2/POSTN/COL6A3/COL10A1/ABI3BP/AEBP1/FCN1/EGFL6/ADAMDEC1/DPT/LUM/CPA3/MFAP4/MFAP2/TPSAB1/TPSB2/PODN/CLEC3B	23			GO:0005201	extracellular matrix structural constituent	13/98	172/18368	7.26207e-12	1.34348e-09	1.08549e-09	FGL2/MXRA5/COL1A2/POSTN/COL6A3/COL10A1/ABI3BP/AEBP1/DPT/LUM/MFAP4/MFAP2/PODN	13
GO:0043062	extracellular structure organization	16/98	302/18723	4.07304e-12	2.54771e-09	2.07689e-09	GPM6B/SFRP2/CTSK/COL1A2/POSTN/CRISPLD2/COL10A1/AEBP1/MYH11/EGFL6/DPT/LUM/PDGFRA/MFAP4/TPSAB1/MMP11	16			GO:0009897	external side of plasma membrane	18/102	421/19550	5.97209e-12	5.31516e-10	4.27476e-10	TF/IL2RB/CTSK/CD3D/CD69/CD27/SLAMF6/CD48/FCN1/CD2/CXCL9/CXCL10/CD6/VCAM1/PDGFRA/CCR7/CD79B/CD79A	18			GO:0008009	chemokine activity	7/98	49/18368	7.08292e-09	6.5517e-07	5.29355e-07	CCL5/CXCL13/CXCL9/CCL14/CXCL10/CCL18/CCL19	7
GO:0045229	external encapsulating structure organization	16/98	304/18723	4.50125e-12	2.54771e-09	2.07689e-09	GPM6B/SFRP2/CTSK/COL1A2/POSTN/CRISPLD2/COL10A1/AEBP1/MYH11/EGFL6/DPT/LUM/PDGFRA/MFAP4/TPSAB1/MMP11	16			GO:0030669	clathrin-coated endocytic vesicle membrane	5/102	72/19550	3.71411e-05	0.00220371	0.00177235	TF/HLA-DPB1/HLA-DQB2/CD3D/HLA-DQA1	5			GO:0042379	chemokine receptor binding	7/98	72/18368	1.09924e-07	6.77863e-06	5.4769e-06	CCL5/CXCL13/CXCL9/CCL14/CXCL10/CCL18/CCL19	7
GO:0006959	humoral immune response	15/98	317/18723	9.97619e-11	4.23489e-08	3.45229e-08	TF/RARRES2/C1S/CXCL13/FCN1/CXCL9/CXCL10/LYZ/SH2D1A/C7/MFAP4/CCR7/C4BPA/DMBT1/PGC	15			GO:0042613	MHC class II protein complex	3/102	17/19550	8.89098e-05	0.00328257	0.00264003	HLA-DPB1/HLA-DQB2/HLA-DQA1	3			GO:0004252	serine-type endopeptidase activity	7/98	174/18368	4.06652e-05	0.00125384	0.00101306	C1S/CTSK/GZMA/GZMK/TPSAB1/TPSB2/MMP11	7
GO:0071621	granulocyte chemotaxis	10/98	125/18723	1.04257e-09	3.54058e-07	2.88628e-07	SCG2/RARRES2/CCL5/CXCL13/CXCL9/CCL14/CXCL10/CCL18/CCL19/CCR7	10			GO:0005581	collagen trimer	5/102	87/19550	9.22069e-05	0.00328257	0.00264003	COL1A2/COL6A3/COL10A1/FCN1/LUM	5			GO:0017171	serine hydrolase activity	7/98	195/18368	8.35514e-05	0.00193213	0.00156109	C1S/CTSK/GZMA/GZMK/TPSAB1/TPSB2/MMP11	7
GO:0097530	granulocyte migration	10/98	148/18723	5.42328e-09	1.53479e-06	1.25116e-06	SCG2/RARRES2/CCL5/CXCL13/CXCL9/CCL14/CXCL10/CCL18/CCL19/CCR7	10			GO:0045334	clathrin-coated endocytic vesicle	5/102	91/19550	0.000114155	0.00338659	0.00272369	TF/HLA-DPB1/HLA-DQB2/CD3D/HLA-DQA1	5			GO:0140375	immune receptor activity	6/98	144/18368	0.000121755	0.00204769	0.00165447	IL2RB/FPR3/HLA-DQB2/HLA-DQA1/PIGR/CCR7	6
GO:0070098	chemokine-mediated signaling pathway	8/98	88/18723	1.92017e-08	4.65778e-06	3.79702e-06	CCL5/CXCL13/CXCL9/CCL14/CXCL10/CCL18/CCL19/CCR7	8			GO:0071556	integral component of lumenal side of endoplasmic reticulum membrane	3/102	29/19550	0.000456519	0.00738731	0.0059413	HLA-DPB1/HLA-DQB2/HLA-DQA1	3			GO:0030546	signaling receptor activator activity	10/98	495/18368	0.000309946	0.00409572	0.0033092	SCG2/SFRP2/CCL5/CXCL13/CXCL9/CCL14/CXCL10/CCL18/CCL19/LTB	10
GO:0042110	T cell activation	15/98	487/18723	3.43515e-08	7.0537e-06	5.75018e-06	HLA-DPB1/FGL2/HLA-DQB2/CD3D/CCL5/CD27/SLAMF6/CD48/HLA-DQA1/CD2/CD6/VCAM1/CCL19/CCR7/LAX1	15			GO:0098553	lumenal side of endoplasmic reticulum membrane	3/102	29/19550	0.000456519	0.00738731	0.0059413	HLA-DPB1/HLA-DQB2/HLA-DQA1	3			GO:0023026	MHC class II protein complex binding	3/98	27/18368	0.000392523	0.00484112	0.00391146	HLA-DPB1/HLA-DQB2/HLA-DQA1	3
GO:1990868	response to chemokine	8/98	97/18723	4.15412e-08	7.0537e-06	5.75018e-06	CCL5/CXCL13/CXCL9/CCL14/CXCL10/CCL18/CCL19/CCR7	8			GO:0098576	lumenal side of membrane	3/102	36/19550	0.000868744	0.0118951	0.00956674	HLA-DPB1/HLA-DQB2/HLA-DQA1	3			GO:0005518	collagen binding	4/98	69/18368	0.000505011	0.0054957	0.00444034	CTSK/AEBP1/LUM/PODN	4
GO:0032103	positive regulation of response to external stimulus	14/98	427/18723	4.75358e-08	7.33779e-06	5.98177e-06	SCG2/RARRES2/GBP5/CCL5/SLAMF6/CXCL13/C2CD4B/FCN1/CXCL10/SH2D1A/CCL19/CEBPA/CCR7/PGC	14			GO:0001527	microfibril	2/102	12/19550	0.00171943	0.0191286	0.0153843	MFAP4/MFAP2	2			GO:0048407	platelet-derived growth factor binding	2/98	11/18368	0.00150189	0.0126295	0.0102042	COL1A2/PDGFRA	2
GO:0002253	activation of immune response	13/98	375/18723	7.8425e-08	9.51183e-06	7.75405e-06	C1S/HLA-DPB1/FPR3/CD247/FCN1/SH2D1A/C7/MFAP4/CCR7/LAX1/C4BPA/CD79B/CD79A	13			GO:0005583	fibrillar collagen trimer	2/102	12/19550	0.00171943	0.0191286	0.0153843	COL1A2/LUM	2			GO:0008201	heparin binding	5/98	166/18368	0.00195981	0.0157637	0.0127365	POSTN/CRISPLD2/CXCL13/CXCL10/CLEC3B	5
GO:0050863	regulation of T cell activation	12/98	329/18723	1.49118e-07	1.68801e-05	1.37607e-05	HLA-DPB1/FGL2/HLA-DQB2/CCL5/CD27/HLA-DQA1/CD2/CD6/VCAM1/CCL19/CCR7/LAX1	12			GO:0031089	platelet dense granule lumen	2/102	14/19550	0.00235465	0.0246546	0.0198286	RARRES2/CLEC3B	2			GO:0003823	antigen binding	5/98	171/18368	0.00223037	0.0171924	0.0138909	HLA-DPB1/CD48/HLA-DQA1/FCN1/MFAP4	5
GO:0019730	antimicrobial humoral response	8/98	122/18723	2.48688e-07	2.34595e-05	1.91242e-05	TF/RARRES2/CXCL13/CXCL9/CXCL10/LYZ/DMBT1/PGC	8			GO:0005788	endoplasmic reticulum lumen	6/102	313/19550	0.00598441	0.0463141	0.0372485	SCG2/TF/COL1A2/CES1/COL6A3/COL10A1	6			GO:0016641	oxidoreductase activity acting on the CH-NH2 group of donors oxygen as acceptor	2/98	16/18368	0.0032204	0.0238309	0.0192546	VCAM1/AOC3	2
GO:1903037	regulation of leukocyte cell-cell adhesion	11/98	336/18723	1.47203e-06	0.000113614	9.26182e-05	HLA-DPB1/FGL2/HLA-DQB2/CCL5/CD27/HLA-DQA1/CD6/VCAM1/CCL19/CCR7/LAX1	11														GO:0005178	integrin binding	4/98	144/18368	0.00740856	0.0472615	0.0381857	SFRP2/ITGBL1/EGFL6/VCAM1	4
GO:0050870	positive regulation of T cell activation	9/98	216/18723	1.98327e-06	0.000146417	0.00011936	HLA-DPB1/HLA-DQB2/CCL5/CD27/HLA-DQA1/CD6/VCAM1/CCL19/CCR7	9
GO:1903131	mononuclear cell differentiation	12/98	426/18723	2.29015e-06	0.000161668	0.000131791	FGL2/CD3D/CD27/SLAMF6/IRF8/CD2/UBD/VCAM1/CCL19/CCR7/CD79B/CD79A	12
GO:0007159	leukocyte cell-cell adhesion	11/98	371/18723	3.82713e-06	0.000217514	0.000177318	HLA-DPB1/FGL2/HLA-DQB2/CCL5/CD27/HLA-DQA1/CD6/VCAM1/CCL19/CCR7/LAX1	11
GO:0001819	positive regulation of cytokine production	12/98	467/18723	5.86659e-06	0.000297917	0.000242862	HLA-DPB1/GBP5/POSTN/SLAMF6/IRF8/FCN1/CD2/CD6/LUM/CCL19/CCR7/LTB	12
GO:0034341	response to interferon-gamma	7/98	141/18723	9.24536e-06	0.000424287	0.000345879	GBP5/CCL5/IRF8/CCL14/UBD/CCL18/CCL19	7
GO:0050921	positive regulation of chemotaxis	7/98	141/18723	9.24536e-06	0.000424287	0.000345879	SCG2/RARRES2/CCL5/CXCL13/CXCL10/CCL19/CCR7	7
GO:0002696	positive regulation of leukocyte activation	11/98	409/18723	9.63651e-06	0.0004306	0.000351025	HLA-DPB1/HLA-DQB2/CCL5/CD27/HLA-DQA1/CD2/CD6/VCAM1/CCL19/CEBPA/CCR7	11
GO:0002690	positive regulation of leukocyte chemotaxis	6/98	94/18723	9.89443e-06	0.000430788	0.000351179	RARRES2/CCL5/CXCL13/CXCL10/CCL19/CCR7	6
GO:0002449	lymphocyte mediated immunity	10/98	350/18723	1.49361e-05	0.000618572	0.00050426	C1S/HLA-DPB1/CD96/HLA-DQB2/CD27/SLAMF6/HLA-DQA1/SH2D1A/C7/C4BPA	10
GO:0031349	positive regulation of defense response	9/98	278/18723	1.53009e-05	0.000618592	0.000504276	GBP5/CCL5/SLAMF6/C2CD4B/FCN1/SH2D1A/CEBPA/CCR7/PGC	9
GO:0002460	adaptive immune response based on somatic recombination of immune receptors built from immunoglobulin superfamily domains	10/98	356/18723	1.7291e-05	0.000682793	0.000556613	C1S/HLA-DPB1/HLA-DQB2/CD27/SLAMF6/CXCL13/HLA-DQA1/CCL19/C7/C4BPA	10
GO:0019882	antigen processing and presentation	6/98	106/18723	1.97104e-05	0.000760644	0.000620077	HLA-DPB1/FGL2/HLA-DQB2/HLA-DQA1/CCL19/CCR7	6
GO:0002237	response to molecule of bacterial origin	10/98	363/18723	2.04363e-05	0.00077113	0.000628626	CD96/CCL5/CXCL13/IRF8/CXCL9/CXCL10/CD6/VCAM1/CCR7/DMBT1	10
GO:0002604	regulation of dendritic cell antigen processing and presentation	3/98	11/18723	2.22565e-05	0.000776215	0.000632771	FGL2/CCL19/CCR7	3
GO:0032609	interferon-gamma production	6/98	112/18723	2.69542e-05	0.000897418	0.000731575	HLA-DPB1/CD96/SLAMF6/IRF8/CD2/CCR7	6
GO:0090218	positive regulation of lipid kinase activity	4/98	37/18723	4.08221e-05	0.00128363	0.00104641	EEF1A2/PDGFRA/CCL19/CCR7	4
GO:0001771	immunological synapse formation	3/98	14/18723	4.85418e-05	0.00147186	0.00119986	CD6/CCL19/CCR7	3
GO:0034612	response to tumor necrosis factor	8/98	253/18723	5.49166e-05	0.00163594	0.00133362	POSTN/CCL5/CCL14/UBD/CCL18/VCAM1/CCL19/CEBPA	8
GO:0002399	MHC class II protein complex assembly	3/98	16/18723	7.41137e-05	0.00202976	0.00165466	HLA-DPB1/HLA-DQB2/HLA-DQA1	3
GO:0002503	peptide antigen assembly with MHC class II protein complex	3/98	16/18723	7.41137e-05	0.00202976	0.00165466	HLA-DPB1/HLA-DQB2/HLA-DQA1	3
GO:0002920	regulation of humoral immune response	4/98	45/18723	8.91879e-05	0.00229456	0.00187053	CXCL13/CCR7/C4BPA/PGC	4
GO:2000107	negative regulation of leukocyte apoptotic process	4/98	46/18723	9.72917e-05	0.00246569	0.00201003	CCL5/CD27/CCL19/CCR7	4
GO:0002544	chronic inflammatory response	3/98	18/18723	0.000107176	0.00254263	0.00207275	CCL5/CXCL13/VCAM1	3
GO:0016064	immunoglobulin mediated immune response	7/98	207/18723	0.000107815	0.00254263	0.00207275	C1S/HLA-DPB1/HLA-DQB2/CD27/HLA-DQA1/C7/C4BPA	7
GO:0045834	positive regulation of lipid metabolic process	6/98	149/18723	0.000132392	0.00295791	0.00241129	EEF1A2/APOC1/CES1/PDGFRA/CCL19/CCR7	6
GO:0071356	cellular response to tumor necrosis factor	7/98	229/18723	0.000201165	0.00411541	0.00335488	POSTN/CCL5/CCL14/CCL18/VCAM1/CCL19/CEBPA	7
GO:0007160	cell-matrix adhesion	7/98	233/18723	0.000223631	0.00452055	0.00368515	GPM6B/FAM107A/CD96/POSTN/ITGBL1/VCAM1/CCR7	7
GO:0002833	positive regulation of response to biotic stimulus	6/98	168/18723	0.000254144	0.0050769	0.00413869	GBP5/CCL5/SLAMF6/FCN1/SH2D1A/PGC	6
GO:0043547	positive regulation of GTPase activity	7/98	255/18723	0.000386189	0.00697604	0.00568688	RGS1/CCL5/CXCL13/CCL14/CCL18/CCL19/CCR7	7
GO:0019886	antigen processing and presentation of exogenous peptide antigen via MHC class II	3/98	30/18723	0.000509504	0.00882794	0.00719654	HLA-DPB1/HLA-DQB2/HLA-DQA1	3
GO:0043550	regulation of lipid kinase activity	4/98	71/18723	0.0005242	0.00899083	0.00732933	EEF1A2/PDGFRA/CCL19/CCR7	4
GO:0033627	cell adhesion mediated by integrin	4/98	72/18723	0.000552825	0.00929403	0.0075765	SFRP2/CCL5/ITGBL1/CXCL13	4
GO:0006874	cellular calcium ion homeostasis	9/98	448/18723	0.000568912	0.00947071	0.00772053	FPR3/CCL5/CXCL13/CXCL9/CCL14/CXCL10/PDGFRA/CCL19/CCR7	9
GO:0019835	cytolysis	3/98	32/18723	0.000617748	0.0100859	0.00822205	GZMA/LYZ/C7	3
GO:0045089	positive regulation of innate immune response	5/98	131/18723	0.000626884	0.0101376	0.00826419	GBP5/CCL5/SLAMF6/FCN1/SH2D1A	5
GO:0055074	calcium ion homeostasis	9/98	460/18723	0.00068702	0.0107024	0.00872459	FPR3/CCL5/CXCL13/CXCL9/CCL14/CXCL10/PDGFRA/CCL19/CCR7	9
GO:0032946	positive regulation of mononuclear cell proliferation	5/98	138/18723	0.000793352	0.0119213	0.00971828	HLA-DPB1/CCL5/CD6/VCAM1/CCL19	5
GO:0070374	positive regulation of ERK1 and ERK2 cascade	6/98	217/18723	0.000981527	0.0138886	0.011322	CCL5/CCL14/CCL18/PDGFRA/CCL19/CCR7	6
GO:0097048	dendritic cell apoptotic process	2/98	11/18723	0.00144633	0.0186051	0.0151669	CCL19/CCR7	2
GO:0070371	ERK1 and ERK2 cascade	7/98	330/18723	0.0017426	0.0222476	0.0181363	TF/CCL5/CCL14/CCL18/PDGFRA/CCL19/CCR7	7
GO:0071216	cellular response to biotic stimulus	6/98	246/18723	0.00186122	0.0234101	0.0190839	CCL5/CXCL13/IRF8/CXCL9/CXCL10/CD6	6
GO:0002697	regulation of immune effector process	7/98	339/18723	0.00202885	0.0247085	0.0201424	FGL2/CD96/SLAMF6/SH2D1A/CCL19/C4BPA/PGC	7
GO:0001768	establishment of T cell polarity	2/98	13/18723	0.00203722	0.0247085	0.0201424	CCL19/CCR7	2
GO:0042129	regulation of T cell proliferation	5/98	171/18723	0.00205361	0.0247307	0.0201605	HLA-DPB1/CCL5/CD6/VCAM1/CCL19	5
GO:0097305	response to alcohol	6/98	253/18723	0.00214281	0.0256232	0.0208881	CES1/CD27/FOSB/VCAM1/CCL19/CCR7	6
GO:0032963	collagen metabolic process	4/98	104/18723	0.00217527	0.0258294	0.0210562	CTSK/COL1A2/MFAP4/MMP11	4
GO:0007584	response to nutrient	5/98	174/18723	0.00221513	0.02612	0.0212931	MAP1B/SFRP2/POSTN/CXCL10/VCAM1	5
GO:0043087	regulation of GTPase activity	7/98	348/18723	0.00235033	0.0269932	0.0220049	RGS1/CCL5/CXCL13/CCL14/CCL18/CCL19/CCR7	7
GO:0050872	white fat cell differentiation	2/98	14/18723	0.00236866	0.0269932	0.0220049	PDGFRA/CEBPA	2
GO:0002526	acute inflammatory response	4/98	112/18723	0.00284635	0.0315889	0.0257513	C2CD4B/CD6/VCAM1/CCR7	4
GO:0071347	cellular response to interleukin-1	4/98	113/18723	0.00293912	0.0324067	0.026418	CCL5/CCL14/CCL18/CCL19	4
GO:0051209	release of sequestered calcium ion into cytosol	4/98	115/18723	0.00313083	0.0340779	0.0277803	CXCL9/CXCL10/CCL19/CCR7	4
GO:0030282	bone mineralization	4/98	119/18723	0.00353953	0.0375633	0.0306216	GPM6B/COL1A2/TMEM119/CLEC3B	4
GO:0051928	positive regulation of calcium ion transport	4/98	122/18723	0.00386887	0.0400569	0.0326544	PLP1/CCL5/CXCL9/CXCL10	4
GO:0042098	T cell proliferation	5/98	199/18723	0.00394231	0.0405699	0.0330726	HLA-DPB1/CCL5/CD6/VCAM1/CCL19	5
GO:0032943	mononuclear cell proliferation	6/98	291/18723	0.00426925	0.0424443	0.0346006	HLA-DPB1/CCL5/CD6/VCAM1/CCL19/CD79A	6
GO:1901739	regulation of myoblast fusion	2/98	19/18723	0.00437585	0.0424443	0.0346006	CXCL9/CXCL10	2
GO:0001952	regulation of cell-matrix adhesion	4/98	128/18723	0.00458866	0.04402	0.0358852	GPM6B/FAM107A/POSTN/CCR7	4
GO:0045453	bone resorption	3/98	65/18723	0.00480284	0.0455599	0.0371404	TF/CTSK/TMEM119	3
GO:0071731	response to nitric oxide	2/98	20/18723	0.00484555	0.0457096	0.0372625	CCL19/CCR7	2
GO:0045600	positive regulation of fat cell differentiation	3/98	66/18723	0.00501265	0.0465108	0.0379157	RARRES2/SFRP2/CEBPA	3
GO:0050918	positive chemotaxis	3/98	66/18723	0.00501265	0.0465108	0.0379157	SCG2/CCL5/CXCL10	3
GO:0046328	regulation of JNK cascade	4/98	133/18723	0.00525339	0.0484797	0.0395207	SFRP2/CD27/CCL19/CCR7	4
GO:0009988	cell-cell recognition	3/98	68/18723	0.00544869	0.0494753	0.0403323	CD6/CCL19/CCR7	3
GO:0034394	protein localization to cell surface	3/98	68/18723	0.00544869	0.0494753	0.0403323	GPM6B/CD247/FCN1	3

## Sheet: Table S10
Table S10: Disease Ontology Enrichment Analysis
ID	Description	BgRatio	pvalue	p.adjust	qvalue	geneID	Count
DOID:13406	pulmonary sarcoidosis	54/10312	1.86533e-07	7.46095e-05	5.80933e-05	CCL5/CXCL9/CXCL10/CCL18/ADAMDEC1/CCL19/CCR7	7
DOID:11335	sarcoidosis	116/10312	2.79436e-07	7.46095e-05	5.80933e-05	TF/CCL5/HLA-DQA1/CXCL9/CXCL10/CCL18/ADAMDEC1/CCL19/CCR7	9
DOID:2916	hypersensitivity reaction type IV disease	130/10312	7.38629e-07	0.000131476	0.000102371	TF/CCL5/HLA-DQA1/CXCL9/CXCL10/CCL18/ADAMDEC1/CCL19/CCR7	9
DOID:0060056	hypersensitivity reaction disease	152/10312	2.73678e-06	0.00036536	0.000284481	TF/CCL5/HLA-DQA1/CXCL9/CXCL10/CCL18/ADAMDEC1/CCL19/CCR7	9
DOID:0050338	primary bacterial infectious disease	295/10312	1.77856e-05	0.00161388	0.00125662	TF/HLA-DPB1/CD247/CCL5/CD27/HLA-DQA1/GZMA/CXCL9/CXCL10/SH2D1A/CCR7	11
DOID:104	bacterial infectious disease	359/10312	2.13768e-05	0.00161388	0.00125662	TF/HLA-DPB1/CD247/CCL5/CD27/HLA-DQA1/GZMA/CXCL9/CXCL10/VCAM1/SH2D1A/CCR7	12
DOID:399	tuberculosis	201/10312	2.63443e-05	0.00161388	0.00125662	TF/HLA-DPB1/CD247/CCL5/CD27/GZMA/CXCL9/CXCL10/SH2D1A	9
DOID:350	mastocytosis	46/10312	2.81137e-05	0.00161388	0.00125662	CCL5/FCER1A/PDGFRA/TPSAB1/TPSB2	5
DOID:13141	uveitis	78/10312	3.18825e-05	0.00161388	0.00125662	HLA-DQB2/CCL5/HLA-DQA1/CXCL10/CCL18/AOC3	6
DOID:3213	demyelinating disease	259/10312	3.28513e-05	0.00161388	0.00125662	PLP1/CRYAB/HLA-DPB1/CCL5/HLA-DQA1/IRF8/CXCL10/CD6/C7/CCR7	10
DOID:520	aortic disease	116/10312	3.32447e-05	0.00161388	0.00125662	POSTN/HLA-DQA1/MYH11/CXCL9/CXCL10/VCAM1/AOC3	7
DOID:13359	Ehlers-Danlos syndrome	26/10312	4.63079e-05	0.0020607	0.00160453	C1S/COL1A2/AEBP1/LUM	4
DOID:841	extrinsic allergic alveolitis	27/10312	5.40378e-05	0.00210978	0.00164274	CTSK/CCL5/CXCL9/CXCL10	4
DOID:526	human immunodeficiency virus infectious disease	222/10312	5.7403e-05	0.00210978	0.00164274	IL2RB/CCL5/CD27/CXCL13/HLA-DQA1/CXCL10/CCL18/VCAM1/CCL19	9
DOID:3480	uveal disease	87/10312	5.92636e-05	0.00210978	0.00164274	HLA-DQB2/CCL5/HLA-DQA1/CXCL10/CCL18/AOC3	6
DOID:1575	rheumatic disease	238/10312	9.81341e-05	0.00291131	0.00226684	HLA-DPB1/COL1A2/CD247/HLA-DQA1/CXCL9/CXCL10/CCL18/PDGFRA/CCR7	9
DOID:418	systemic scleroderma	238/10312	9.81341e-05	0.00291131	0.00226684	HLA-DPB1/COL1A2/CD247/HLA-DQA1/CXCL9/CXCL10/CCL18/PDGFRA/CCR7	9
DOID:419	scleroderma	238/10312	9.81341e-05	0.00291131	0.00226684	HLA-DPB1/COL1A2/CD247/HLA-DQA1/CXCL9/CXCL10/CCL18/PDGFRA/CCR7	9
DOID:2377	multiple sclerosis	246/10312	0.000126252	0.00354834	0.00276285	CRYAB/HLA-DPB1/CCL5/HLA-DQA1/IRF8/CXCL10/CD6/C7/CCR7	9
DOID:3082	interstitial lung disease	254/10312	0.000160834	0.00429428	0.00334366	CTSK/COL1A2/CCL5/AEBP1/CXCL9/CXCL10/CCL18/PDGFRA/CCL19	9
DOID:349	systemic mastocytosis	39/10312	0.000235766	0.00599519	0.00466805	CCL5/FCER1A/PDGFRA/TPSAB1	4
DOID:3627	aortic aneurysm	113/10312	0.000252206	0.00612174	0.00476658	POSTN/HLA-DQA1/MYH11/CXCL9/CXCL10/AOC3	6
DOID:0080809	chronic asthma	75/10312	0.00029634	0.00688024	0.00535717	HLA-DPB1/CCL5/FCER1A/HLA-DQA1/CCL18	5
DOID:9500	leukocyte disease	121/10312	0.000365032	0.00801383	0.00623983	CCL5/FCER1A/PDGFRA/CEBPA/TPSAB1/TPSB2	6
DOID:612	primary immunodeficiency disease	348/10312	0.000375179	0.00801383	0.00623983	IL2RB/CD247/CD3D/CCL5/CD27/IRF8/SH2D1A/C7/CD79B/CD79A	10
DOID:12236	primary biliary cholangitis	123/10312	0.000398615	0.00818695	0.00637462	CCL5/CD27/HLA-DQA1/CXCL9/CXCL10/SH2D1A	6
DOID:0080600	COVID-19	82/10312	0.000448848	0.00887721	0.00691208	IL2RB/CCL5/CXCL9/CXCL10/C4BPA	5
DOID:9360	intrinsic asthma	20/10312	0.000483384	0.00897658	0.00698945	HLA-DPB1/CCL5/HLA-DQA1	3
DOID:437	myasthenia gravis	47/10312	0.000487492	0.00897658	0.00698945	IL2RB/CXCL13/HLA-DQA1/CXCL10	4
DOID:12603	acute leukemia	238/10312	0.000539258	0.0095988	0.00747393	HLA-DPB1/CD96/HLA-DQA1/CCL18/PDGFRA/CEBPA/CD79B/CD79A	8
DOID:3042	allergic contact dermatitis	192/10312	0.000755871	0.0126136	0.00982135	APOC1/CCL5/FCER1A/CXCL9/CXCL10/CCL18/CCL19	7
DOID:9744	type 1 diabetes mellitus	192/10312	0.000755871	0.0126136	0.00982135	TF/HLA-DPB1/CCL5/HLA-DQA1/CXCL10/VCAM1/AOC3	7
DOID:2773	contact dermatitis	195/10312	0.000828248	0.0134026	0.0104357	APOC1/CCL5/FCER1A/CXCL9/CXCL10/CCL18/CCL19	7
DOID:3770	pulmonary fibrosis	198/10312	0.000906008	0.0142297	0.0110797	COL1A2/CCL5/AEBP1/CXCL10/CCL18/PDGFRA/CCL19	7
DOID:854	collagen disease	57/10312	0.00101732	0.0155214	0.0120855	C1S/COL1A2/AEBP1/LUM	4
DOID:12361	Graves' disease	103/10312	0.00126675	0.0187901	0.0146306	HLA-DPB1/CCL5/HLA-DQA1/CXCL9/CXCL10	5
DOID:4798	aggressive systemic mastocytosis	29/10312	0.00147251	0.0212519	0.0165474	CCL5/FCER1A/TPSAB1	3
DOID:9952	acute lymphoblastic leukemia	159/10312	0.00153034	0.0215053	0.0167447	HLA-DPB1/HLA-DQA1/CCL18/PDGFRA/CEBPA/CD79B	6
DOID:9588	encephalitis	66/10312	0.00175967	0.024094	0.0187603	CLDN11/CXCL10/VCAM1/SH2D1A	4
DOID:2043	hepatitis B	224/10312	0.00184899	0.0246841	0.0192198	IL2RB/HLA-DPB1/FGL2/CCL5/HLA-DQA1/CXCL9/CXCL10	7
DOID:2799	bronchiolitis obliterans	32/10312	0.00196525	0.0255962	0.01993	CCL5/CXCL9/CXCL10	3
DOID:10941	intracranial aneurysm	33/10312	0.00214962	0.0266953	0.0207858	CTSK/COL1A2/AOC3	3
DOID:14004	thoracic aortic aneurysm	33/10312	0.00214962	0.0266953	0.0207858	MYH11/CXCL9/CXCL10	3
DOID:3355	fibrosarcoma	35/10312	0.00254977	0.0304012	0.0236714	CTSK/PDGFRA/TPSAB1	3
DOID:0060005	autoimmune disease of endocrine system	122/10312	0.0026717	0.0304012	0.0236714	HLA-DPB1/CCL5/HLA-DQA1/CXCL9/CXCL10	5
DOID:438	autoimmune disease of the nervous system	74/10312	0.00267932	0.0304012	0.0236714	IL2RB/CXCL13/HLA-DQA1/CXCL10	4
DOID:2789	parasitic protozoa infectious disease	178/10312	0.0027058	0.0304012	0.0236714	IL2RB/CCL5/HLA-DQA1/CXCL9/CXCL10/CCL18	6
DOID:2237	hepatitis	452/10312	0.0027327	0.0304012	0.0236714	TF/HLA-DPB1/FGL2/APOC1/CCL5/CD27/HLA-DQA1/CXCL9/CXCL10/VCAM1	10
DOID:3310	atopic dermatitis	183/10312	0.00310505	0.0338387	0.0263479	APOC1/CCL5/FCER1A/CXCL9/CXCL10/CCL18	6
DOID:2723	dermatitis	248/10312	0.00327464	0.0349732	0.0272312	APOC1/CCL5/FCER1A/CXCL9/CXCL10/CCL18/CCL19	7
DOID:10976	membranous glomerulonephritis	40/10312	0.00374217	0.0391827	0.0305089	TF/HLA-DQA1/C7	3
DOID:8986	narcolepsy	12/10312	0.003822	0.039249	0.0305605	HLA-DPB1/HLA-DQA1	2
DOID:10113	trypanosomiasis	41/10312	0.00401496	0.0404526	0.0314977	CCL5/CXCL10/CCL18	3
DOID:0060704	lymphoproliferative syndrome	13/10312	0.00449397	0.0429458	0.0334389	CD27/SH2D1A	2
DOID:3234	central nervous system lymphoma	13/10312	0.00449397	0.0429458	0.0334389	CXCL13/CD79B	2
DOID:2841	asthma	333/10312	0.00450368	0.0429458	0.0334389	IL2RB/HLA-DPB1/CCL5/FCER1A/HLA-DQA1/CXCL10/CCL18/CCL19	8
DOID:2957	pulmonary tuberculosis	86/10312	0.00460635	0.0431542	0.0336012	HLA-DPB1/CD247/CCL5/CXCL10	4
DOID:6713	cerebrovascular disease	337/10312	0.00483683	0.0445322	0.0346742	CTSK/COL1A2/HLA-DQA1/CXCL10/VCAM1/LUM/PDGFRA/AOC3	8
DOID:0080599	Coronavirus infectious disease	143/10312	0.00526758	0.0476761	0.0371221	IL2RB/CCL5/CXCL9/CXCL10/C4BPA	5
DOID:1176	bronchial disease	344/10312	0.00546524	0.0486406	0.0378731	IL2RB/HLA-DPB1/CCL5/FCER1A/HLA-DQA1/CXCL10/CCL18/CCL19	8

[truncated: 10 more sheets: Table S11, Table S12, Table S13, Table S14, Table S15, Table S16, Table S17, Table S18, Table S19, Table S20]
